# Supplementary material for: Structural elucidation of recombinant Trichomonas vaginalis 20S proteasome bound to covalent inhibitors
Source: Nat Commun. 2024 Oct 4;15:8621. doi: 10.1038/s41467-024-53022-w (PMC11452676; doi:10.1038/s41467-024-53022-w)
Supplement: Supplementary file 4 — Supplementary Data 1 [file 41467_2024_53022_MOESM4_ESM.xlsx]

## Sheet: proteomics - gel digestion 
Protein Group	Protein ID	Subunit	Accession	-10lgP	Coverage (%)	Coverage (%) Sample 1	Area Sample 1	#Peptides	#Unique	#Spec Sample 1	PTM	Avg. Mass	Description
3	2	Tv20S_α1	tr|A2F568|A2F568_TRIV3	345.25	56	56	6060000000	19	19	39	Acetylation (N-term); Oxidation (M)	26484	Family T1 proteasome alpha subunit threonine peptidase OS=Trichomonas vaginalis (strain ATCC PRA-98 / G3) OX=412133 PE=3 SV=1
11	6	Tv20S_α2	tr|A2FJV7|A2FJV7_TRIV3	303.67	53	53	1430000000	15	15	24	Acetylation (N-term); Oxidation (M)	25413	Family T1 proteasome alpha subunit threonine peptidase OS=Trichomonas vaginalis (strain ATCC PRA-98 / G3) OX=412133 PE=3 SV=1
4	7	Tv20S_α3	tr|A2FT79|A2FT79_TRIV3	324.58	48	48	1590000000	15	15	33	Acetylation (N-term); Oxidation (M)	27958	Proteasome subunit alpha type OS=Trichomonas vaginalis (strain ATCC PRA-98 / G3) OX=412133 PE=3 SV=1
2	1	Tv20S_α4	tr|A2DTN3|A2DTN3_TRIV3	326.38	65	65	5850000000	19	19	43	Oxidation (M)	26270	Proteasome subunit alpha type OS=Trichomonas vaginalis (strain ATCC PRA-98 / G3) OX=412133 PE=3 SV=1
1	3	Tv20S_α5	tr|A2FCM7|A2FCM7_TRIV3	380.25	71	71	4810000000	22	22	51	Acetylation (N-term); Oxidation (M)	27299	Proteasome subunit alpha type OS=Trichomonas vaginalis (strain ATCC PRA-98 / G3) OX=412133 PE=3 SV=1
6	12	Tv20S_α6	tr|A2E1I9|A2E1I9_TRIV3	363.99	48	48	2910000000	12	12	32	Oxidation (M)	25647	Family T1 proteasome alpha subunit threonine peptidase OS=Trichomonas vaginalis (strain ATCC PRA-98 / G3) OX=412133 PE=3 SV=1
10	5	Tv20S_α7	tr|A2D8G5|A2D8G5_TRIV3	294.77	50	50	6080000000	15	15	27	Acetylation (N-term); Oxidation (M)	27038	Family T1 proteasome alpha subunit threonine peptidase OS=Trichomonas vaginalis (strain ATCC PRA-98 / G3) OX=412133 PE=4 SV=1
5	10	Tv20S_β1	tr|A2E7Z2|A2E7Z2_TRIV3	336.38	50	50	3430000000	14	14	33	Oxidation (M)	23325	Proteasome subunit beta OS=Trichomonas vaginalis (strain ATCC PRA-98 / G3) OX=412133 PE=3 SV=1
8	11	Tv20S_β2	tr|A2F2T6|A2F2T6_TRIV3	325.94	33	33	3410000000	15	15	29	Oxidation (M)	30194	proteasome endopeptidase complex OS=Trichomonas vaginalis (strain ATCC PRA-98 / G3) OX=412133 PE=4 SV=1
7	8	Tv20S_β3	tr|A2F3H9|A2F3H9_TRIV3	273.32	42	42	2420000000	12	12	25	Oxidation (M)	23005	Proteasome subunit beta OS=Trichomonas vaginalis (strain ATCC PRA-98 / G3) OX=412133 PE=3 SV=1
12	14	Tv20S_β4	tr|A2F8W4|A2F8W4_TRIV3	290.17	35	35	1440000000	12	12	23	Oxidation (M)	21398	Proteasome subunit beta OS=Trichomonas vaginalis (strain ATCC PRA-98 / G3) OX=412133 PE=3 SV=1
9	4	Tv20S_β5	tr|A2DD57|A2DD57_TRIV3	310.64	46	46	3940000000	15	15	27	Acetylation (N-term); Oxidation (M)	28452	Proteasome subunit beta OS=Trichomonas vaginalis (strain ATCC PRA-98 / G3) OX=412133 PE=3 SV=1
16	18	Tv20S_β6	tr|A2F716|A2F716_TRIV3	215.34	20	20	78600000	4	4	8	Oxidation (M)	24972	Proteasome subunit beta OS=Trichomonas vaginalis (strain ATCC PRA-98 / G3) OX=412133 PE=3 SV=1
13	15	Tv20S_β7	tr|A2F3X4|A2F3X4_TRIV3	278.55	37	37	795000000	8	8	15	Acetylation (N-term); Oxidation (M)	23434	Family T1 proteasome beta subunit threonine peptidase OS=Trichomonas vaginalis (strain ATCC PRA-98 / G3) OX=412133 PE=4 SV=1
15	13	Sf20S_α3	tr|A0A9R0DNT9|A0A9R0DNT9_SPOFR	210.29	22	22	27600000	6	6	6	Oxidation (M)	28729	Proteasome subunit alpha type OS=Spodoptera frugiperda OX=7108 GN=LOC126910828 PE=3 SV=1
14	9	Sf20S_α1	tr|A0A9R0EML5|A0A9R0EML5_SPOFR	235.12	37	37	23200000	9	9	9		27194	Proteasome subunit alpha type OS=Spodoptera frugiperda OX=7108 GN=LOC118272692 PE=3 SV=1
19	16	Sf20S_α4	tr|A0A2H1WH41|A0A2H1WH41_SPOFR	209.19	24	24	20800000	5	5	5	Oxidation (M)	27855	Proteasome subunit alpha type OS=Spodoptera frugiperda OX=7108 GN=LOC118273101 PE=3 SV=1
68	28		tr|A0A9R0F7J8|A0A9R0F7J8_SPOFR	110.97	2	2	4720000	2	2	2		119787	Polyubiquitin-C isoform X2 OS=Spodoptera frugiperda OX=7108 GN=LOC118274278 PE=4 SV=1
68	30		tr|A0A9R0F761|A0A9R0F761_SPOFR	110.97	1	1	4720000	2	2	2		136898	Polyubiquitin-C isoform X2 OS=Spodoptera frugiperda OX=7108 GN=LOC118274107 PE=4 SV=1
68	23		tr|A0A9R0EQG3|A0A9R0EQG3_SPOFR	110.97	12	12	4720000	2	2	2		17973	Ubiquitin-ribosomal protein eS31 fusion protein OS=Spodoptera frugiperda OX=7108 GN=LOC118276424 PE=3 SV=1
68	29		tr|A0A9R0EEI1|A0A9R0EEI1_SPOFR	110.97	2	2	4720000	2	2	2		128351	Polyubiquitin-C isoform X10 OS=Spodoptera frugiperda OX=7108 GN=LOC118274107 PE=4 SV=1
68	24		tr|A0A9R0EDS4|A0A9R0EDS4_SPOFR	110.97	4	4	4720000	2	2	2		51413	Polyubiquitin-C isoform X50 OS=Spodoptera frugiperda OX=7108 GN=LOC118274278 PE=4 SV=1
68	26		tr|A0A9R0EDM9|A0A9R0EDM9_SPOFR	110.97	2	2	4720000	2	2	2		85600	Polyubiquitin-C isoform X31 OS=Spodoptera frugiperda OX=7108 GN=LOC118274278 PE=4 SV=1
68	25		tr|A0A9R0ECA5|A0A9R0ECA5_SPOFR	110.97	3	3	4720000	2	2	2		68507	Polyubiquitin-C isoform X44 OS=Spodoptera frugiperda OX=7108 GN=LOC118274278 PE=4 SV=1
68	27		tr|A0A9R0EC35|A0A9R0EC35_SPOFR	110.97	2	2	4720000	2	2	2		94147	Polyubiquitin-C isoform X16 OS=Spodoptera frugiperda OX=7108 GN=LOC118274278 PE=4 SV=1
68	31		tr|A0A9R0DC85|A0A9R0DC85_SPOFR	110.97	1	1	4720000	2	2	2		145445	Polyubiquitin-C isoform X1 OS=Spodoptera frugiperda OX=7108 GN=LOC118274107 PE=4 SV=1
68	22		P68203|RS27A_SPOFR	110.97	12	12	4720000	2	2	2		17973	Ubiquitin-ribosomal protein eS31 fusion protein OS=Spodoptera frugiperda OX=7108 PE=2 SV=2
25	20	Sf20S_α2	tr|A0A2H1VM92|A0A2H1VM92_SPOFR	167.57	12	12	3840000	3	3	3		25899	Proteasome subunit alpha type OS=Spodoptera frugiperda OX=7108 GN=LOC118278603 PE=3 SV=1
33	19	Sf20S_α5	tr|A0A2H1VS21|A0A2H1VS21_SPOFR	112.12	10	10	2520000	2	2	2		26802	Proteasome subunit alpha type OS=Spodoptera frugiperda OX=7108 GN=LOC118279178 PE=3 SV=1
21	17	Sf20S_α7	tr|A0A9R0D263|A0A9R0D263_SPOFR	129.63	9	9	1730000	2	2	2		28188	Proteasome subunit alpha type OS=Spodoptera frugiperda OX=7108 GN=LOC118267530 PE=3 SV=1
77	115		tr|A0A9R0F217|A0A9R0F217_SPOFR	68.64	1	1	1350000	1	1	1		118973	Glutamate receptor-interacting protein 1 isoform X6 OS=Spodoptera frugiperda OX=7108 GN=LOC118282190 PE=4 SV=1
77	119		tr|A0A9R0E2A9|A0A9R0E2A9_SPOFR	68.64	1	1	1350000	1	1	1		124035	Glutamate receptor-interacting protein 2 isoform X2 OS=Spodoptera frugiperda OX=7108 GN=LOC118282190 PE=4 SV=1
77	118		tr|A0A9R0E1E8|A0A9R0E1E8_SPOFR	68.64	1	1	1350000	1	1	1		122027	Glutamate receptor-interacting protein 2 isoform X3 OS=Spodoptera frugiperda OX=7108 GN=LOC118282190 PE=4 SV=1
77	117		tr|A0A9R0E1E5|A0A9R0E1E5_SPOFR	68.64	1	1	1350000	1	1	1		121552	Glutamate receptor-interacting protein 1 isoform X4 OS=Spodoptera frugiperda OX=7108 GN=LOC118282190 PE=4 SV=1
77	120		tr|A0A9R0E180|A0A9R0E180_SPOFR	68.64	1	1	1350000	1	1	1		124509	Glutamate receptor-interacting protein 2 isoform X1 OS=Spodoptera frugiperda OX=7108 GN=LOC118282190 PE=4 SV=1
77	116		tr|A0A9R0DKW7|A0A9R0DKW7_SPOFR	68.64	1	1	1350000	1	1	1		121456	Glutamate receptor-interacting protein 2 isoform X5 OS=Spodoptera frugiperda OX=7108 GN=LOC118282190 PE=4 SV=1
							44378590000
						Tv20S	44243600000
						Sf20S	79690000
						Sf other proteins	55300000
