# Supplementary material for: Structural elucidation of recombinant Trichomonas vaginalis 20S proteasome bound to covalent inhibitors
Source: Nat Commun. 2024 Oct 4;15:8621. doi: 10.1038/s41467-024-53022-w (PMC11452676; doi:10.1038/s41467-024-53022-w)
Supplement: Supplementary file 6 — Source Data [file 41467_2024_53022_MOESM6_ESM.xlsx]

## Sheet: Fig 1c
Chrom.1		Chrom.1		Chrom.1		Chrom.1		Chrom.1		Chrom.1		Chrom.1
UV 1_280		Cond		Conc B		Injection		Run Log		Fraction		UV 1_280_CUT_TEMP@100,BASEM (1)
ml	mAU	ml	mS/cm	ml	%	ml	Injection	ml	Logbook	ml	Fraction	ml	mAU	LLVY	LLVY+CFZ
-0.245171	-0.087134	-0.245171	1.5322	-0.245171	0	0		-0.245171	Method Settings	6.89243	3.A.1	0	-2.14504	0.001	0.003
-0.244505	-0.972691	-0.244505	1.53337	-0.24184	0			-0.245092	Equilibration	7.39239	3.A.2	0.000666	-2.14499	0.003	0.003
-0.243839	-1.02123	-0.243839	1.53336	-0.238508	0			-0.004142	Sample Application	7.89241	3.A.3	0.001332	-2.14494	0.009	0.001
-0.243173	-1.06875	-0.243173	1.53334	-0.235177	0			0.998521	Elution	8.3924	3.A.4	0.001999	-2.1449	0.012	-0.002
-0.242506	-1.11566	-0.242506	1.53334	-0.231845	0			6.88543	Elution	8.89237	3.A.5	0.002665	-2.14485	0.015	-0.003
-0.24184	-1.16032	-0.24184	1.53335	-0.228514	0			23.3759	Column Wash	9.39241	3.A.6	0.003331	-2.14481	0.026	-0.001
-0.241174	-1.16736	-0.241174	1.53337	-0.225182	0					9.89239	3.A.7	0.003997	-2.14476	0.051	0.001
-0.240508	-1.17188	-0.240508	1.53337	-0.221851	0					10.3924	3.A.8	0.004664	-2.14472	0.165	-0.002
-0.239842	-1.1765	-0.239842	1.53344	-0.218519	0					10.8924	3.A.9	0.00533	-2.14467	0.454	0.002
-0.239175	-1.18036	-0.239175	1.53353	-0.215188	0					11.3924	3.A.10	0.005996	-2.14463	1.379	0.026
-0.238509	-1.18416	-0.238509	1.53361	-0.211856	0					11.8923	3.A.11	0.006662	-2.14458	3.978	0.104
-0.237843	-1.19091	-0.237843	1.5337	-0.208525	0					12.3924	3.A.12	0.007328	-2.14453	4.586	0.161
-0.237177	-1.19212	-0.237177	1.53389	-0.205194	0					12.8923	3.B.1	0.007995	-2.14448	4.293	0.253
-0.23651	-1.19177	-0.23651	1.53401	-0.201862	0					13.3923	3.B.2	0.008661	-2.14444	2.533	0.12
-0.235844	-1.19148	-0.235844	1.53412	-0.198531	0					13.8923	3.B.3	0.009327	-2.14439	1.071	0.052
-0.235178	-1.19125	-0.235178	1.53428	-0.195199	0					14.3927	3.B.4	0.009993	-2.14434	0.499	0.013
-0.234512	-1.19098	-0.234512	1.53436	-0.191868	0					14.8926	3.B.5	0.01066	-2.14429	0.21	0.004
-0.233845	-1.19047	-0.233845	1.53444	-0.188536	0					15.3927	3.B.6	0.011326	-2.14425	0.103	0.006
-0.233179	-1.18951	-0.233179	1.53457	-0.185205	0					15.8926	3.B.7	0.011992	-2.1442	0.069	0
-0.232513	-1.18864	-0.232513	1.53467	-0.181873	0					16.3926	3.B.8	0.012658	-2.14415	0.052	0.001
-0.231847	-1.1879	-0.231847	1.53477	-0.178542	0					16.8926	3.B.9	0.013325	-2.1441	0.036	0
-0.231181	-1.18714	-0.231181	1.53485	-0.17521	0					17.3926	3.B.10	0.013991	-2.14405	0.034	0
-0.230514	-1.18671	-0.230514	1.53491	-0.171879	0					17.8926	3.B.11	0.014657	-2.144	0.029	0
-0.229848	-1.18661	-0.229848	1.53492	-0.168547	0					18.3926	3.B.12	0.015323	-2.14396	0.03	0.003
-0.229182	-1.18657	-0.229182	1.53494	-0.165216	0					18.8926	3.C.1	0.015989	-2.14391	0.041	0.003
-0.228516	-1.18616	-0.228516	1.53499	-0.161884	0					19.3926	3.C.2	0.016656	-2.14386	0.056	-0.002
-0.227849	-1.18579	-0.227849	1.53507	-0.158553	0					19.8926	3.C.3	0.017322	-2.14381	0.027	-0.002
-0.227183	-1.18555	-0.227183	1.53512	-0.155221	0					20.3925	3.C.4	0.017988	-2.14376	0.048	0
-0.226517	-1.1856	-0.226517	1.53519	-0.15189	0					20.8926	3.C.5	0.018654	-2.14371	0.029	-0.002
-0.225851	-1.18619	-0.225851	1.5352	-0.148558	0					21.3926	3.C.6	0.019321	-2.14366	0.031	-0.001
-0.225185	-1.18698	-0.225185	1.5352	-0.145227	0					21.8925	3.C.7	0.019987	-2.14362	0.004	-0.003
-0.224518	-1.18713	-0.224518	1.53525	-0.141895	0					22.3926	3.C.8	0.020653	-2.14357	0.011	-0.066
-0.223852	-1.18693	-0.223852	1.53531	-0.138564	0					22.8929	3.C.9	0.021319	-2.14352	0.024	-0.002
-0.223186	-1.18688	-0.223186	1.53534	-0.135232	0					23.3755	Waste(Frac)	0.021985	-2.14347	-0.002	-0.005
-0.22252	-1.18765	-0.22252	1.53531	-0.131901	0					23.8395	Waste	0.022652	-2.14342	-0.001	-0.002
-0.221853	-1.18876	-0.221853	1.53534	-0.128569	0							0.023318	-2.14337	-0.004	-0.003
-0.221187	-1.18991	-0.221187	1.53538	-0.125238	0							0.023984	-2.14332
-0.220521	-1.19108	-0.220521	1.53531	-0.121906	0							0.02465	-2.14328
-0.219855	-1.19276	-0.219855	1.53528	-0.118575	0							0.025317	-2.14323
-0.219189	-1.19433	-0.219189	1.53527	-0.115243	0							0.025983	-2.14318
-0.218522	-1.19534	-0.218522	1.53539	-0.111912	0							0.026649	-2.14313
-0.217856	-1.19594	-0.217856	1.53547	-0.10858	0							0.027315	-2.14309
-0.21719	-1.19673	-0.21719	1.53551	-0.105249	0							0.027982	-2.14304
-0.216524	-1.19738	-0.216524	1.53553	-0.101918	0							0.028648	-2.143
-0.215857	-1.19786	-0.215857	1.53556	-0.098586	0							0.029314	-2.14295
-0.215191	-1.19853	-0.215191	1.5356	-0.095255	0							0.02998	-2.14291
-0.214525	-1.19984	-0.214525	1.53562	-0.091923	0							0.030646	-2.14286
-0.213859	-1.20088	-0.213859	1.53566	-0.088592	0							0.031313	-2.14282
-0.213192	-1.20081	-0.213192	1.53569	-0.08526	0							0.031979	-2.14277
-0.212526	-1.20045	-0.212526	1.53566	-0.081929	0							0.032645	-2.14273
-0.21186	-1.2005	-0.21186	1.53564	-0.078597	0							0.033311	-2.14269
-0.211194	-1.20116	-0.211194	1.53563	-0.075266	0							0.033978	-2.14264
-0.210528	-1.20177	-0.210528	1.53557	-0.071934	0							0.034644	-2.14259
-0.209861	-1.20237	-0.209861	1.53553	-0.068603	0							0.03531	-2.14254
-0.209195	-1.20302	-0.209195	1.53563	-0.065271	0							0.035976	-2.14249
-0.208529	-1.20355	-0.208529	1.5357	-0.06194	0							0.036642	-2.14244
-0.207863	-1.20357	-0.207863	1.53568	-0.058608	0							0.037309	-2.14239
-0.207196	-1.20321	-0.207196	1.53567	-0.055277	0							0.037975	-2.14234
-0.20653	-1.20261	-0.20653	1.53562	-0.051945	0							0.038641	-2.14229
-0.205864	-1.20196	-0.205864	1.5356	-0.048614	0							0.039307	-2.14225
-0.205198	-1.20108	-0.205198	1.53559	-0.045282	0							0.039974	-2.1422
-0.204532	-1.19989	-0.204532	1.53561	-0.041951	0							0.04064	-2.14215
-0.203865	-1.19833	-0.203865	1.53564	-0.038619	0							0.041306	-2.1421
-0.203199	-1.1962	-0.203199	1.5357	-0.035288	0							0.041972	-2.14206
-0.202533	-1.19052	-0.202533	1.53577	-0.031956	0							0.042638	-2.14201
-0.201867	-1.18407	-0.201867	1.53576	-0.028625	0							0.043305	-2.14196
-0.2012	-1.17748	-0.2012	1.53575	-0.025293	0							0.043971	-2.14192
-0.200534	-1.16561	-0.200534	1.53574	-0.021962	0							0.044637	-2.14187
-0.199868	-1.15336	-0.199868	1.53572	-0.01863	0							0.045303	-2.14182
-0.199202	-1.13891	-0.199202	1.53574	-0.015299	0							0.04597	-2.14178
-0.198536	-1.12153	-0.198536	1.53574	-0.011967	0							0.046636	-2.14173
-0.197869	-1.10309	-0.197869	1.53578	-0.008636	0							0.047302	-2.14169
-0.197203	-1.08296	-0.197203	1.5358	-0.005304	0							0.047968	-2.14165
-0.196537	-1.06384	-0.196537	1.53574	-0.001973	0							0.048635	-2.14161
-0.195871	-1.04517	-0.195871	1.53576	0.001359	0							0.049301	-2.14156
-0.195204	-1.02665	-0.195204	1.53576	0.00469	0							0.049967	-2.14152
-0.194538	-1.00769	-0.194538	1.53575	0.008021	0							0.050633	-2.14148
-0.193872	-0.987531	-0.193872	1.53569	0.011353	0							0.051299	-2.14143
-0.193206	-0.96648	-0.193206	1.53571	0.014684	0							0.051966	-2.14139
-0.192539	-0.945362	-0.192539	1.5357	0.018016	0							0.052632	-2.14135
-0.191873	-0.927166	-0.191873	1.53568	0.021347	0							0.053298	-2.14131
-0.191207	-0.909874	-0.191207	1.5357	0.024679	0							0.053964	-2.14126
-0.190541	-0.892599	-0.190541	1.53573	0.02801	0							0.054631	-2.14122
-0.189875	-0.875227	-0.189875	1.53575	0.031342	0							0.055297	-2.14117
-0.189208	-0.85783	-0.189208	1.53577	0.034673	0							0.055963	-2.14113
-0.188542	-0.840367	-0.188542	1.53577	0.038005	0							0.056629	-2.14108
-0.187876	-0.823513	-0.187876	1.53575	0.041336	0							0.057295	-2.14104
-0.18721	-0.806307	-0.18721	1.53578	0.044668	0							0.057962	-2.141
-0.186543	-0.788843	-0.186543	1.53574	0.047999	0							0.058628	-2.14095
-0.185877	-0.774562	-0.185877	1.53574	0.051331	0							0.059294	-2.14091
-0.185211	-0.762057	-0.185211	1.53572	0.054662	0							0.05996	-2.14086
-0.184545	-0.750515	-0.184545	1.53568	0.057994	0							0.060627	-2.14081
-0.183879	-0.743865	-0.183879	1.53571	0.061325	0							0.061293	-2.14077
-0.183212	-0.738897	-0.183212	1.53573	0.064657	0							0.061959	-2.14072
-0.182546	-0.736185	-0.182546	1.53569	0.067988	0							0.062625	-2.14067
-0.18188	-0.735822	-0.18188	1.53565	0.07132	0							0.063291	-2.14062
-0.181214	-0.735501	-0.181214	1.53565	0.074651	0							0.063958	-2.14058
-0.180547	-0.736548	-0.180547	1.53565	0.077983	0							0.064624	-2.14053
-0.179881	-0.738254	-0.179881	1.53566	0.081314	0							0.06529	-2.14048
-0.179215	-0.740046	-0.179215	1.5357	0.084646	0							0.065956	-2.14044
-0.178549	-0.741531	-0.178549	1.53567	0.087977	0							0.066623	-2.14039
-0.177882	-0.741909	-0.177882	1.53567	0.091309	0							0.067289	-2.14034
-0.177216	-0.743055	-0.177216	1.53569	0.09464	0							0.067955	-2.14029
-0.17655	-0.745715	-0.17655	1.53571	0.097972	0							0.068621	-2.14024
-0.175884	-0.749594	-0.175884	1.53569	0.101303	0							0.069288	-2.14019
-0.175218	-0.75088	-0.175218	1.53557	0.104635	0							0.069954	-2.14014
-0.174551	-0.750465	-0.174551	1.53541	0.107966	0							0.07062	-2.14009
-0.173885	-0.749538	-0.173885	1.53524	0.111298	0							0.071286	-2.14005
-0.173219	-0.748774	-0.173219	1.53497	0.114629	0							0.071952	-2.13999
-0.172553	-0.748496	-0.172553	1.53464	0.11796	0							0.072619	-2.13995
-0.171886	-0.748784	-0.171886	1.53433	0.121292	0							0.073285	-2.1399
-0.17122	-0.749406	-0.17122	1.53401	0.124623	0							0.073951	-2.13985
-0.170554	-0.750232	-0.170554	1.53367	0.127955	0							0.074617	-2.13979
-0.169888	-0.751015	-0.169888	1.53327	0.131286	0							0.075284	-2.13974
-0.169222	-0.751078	-0.169222	1.53291	0.134618	0							0.07595	-2.13969
-0.168555	-0.750565	-0.168555	1.53249	0.137949	0							0.076616	-2.13964
-0.167889	-0.749733	-0.167889	1.53212	0.141281	0							0.077282	-2.13959
-0.167223	-0.748712	-0.167223	1.53175	0.144612	0							0.077948	-2.13954
-0.166557	-0.746996	-0.166557	1.53132	0.147944	0							0.078615	-2.13949
-0.16589	-0.745325	-0.16589	1.53098	0.151275	0							0.079281	-2.13944
-0.165224	-0.744176	-0.165224	1.53068	0.154607	0							0.079947	-2.13938
-0.164558	-0.743495	-0.164558	1.53036	0.157938	0							0.080613	-2.13933
-0.163892	-0.742797	-0.163892	1.53004	0.16127	0							0.08128	-2.13928
-0.163226	-0.741879	-0.163226	1.52965	0.164601	0							0.081946	-2.13922
-0.162559	-0.740732	-0.162559	1.52927	0.167933	0							0.082612	-2.13917
-0.161893	-0.739093	-0.161893	1.52892	0.171264	0							0.083278	-2.13912
-0.161227	-0.738444	-0.161227	1.52847	0.174596	0							0.083945	-2.13906
-0.160561	-0.738152	-0.160561	1.52805	0.177927	0							0.084611	-2.13901
-0.159894	-0.737396	-0.159894	1.5277	0.181259	0							0.085277	-2.13896
-0.159228	-0.735588	-0.159228	1.52735	0.18459	0							0.085943	-2.1389
-0.158562	-0.735116	-0.158562	1.527	0.187922	0							0.086609	-2.13885
-0.157896	-0.736271	-0.157896	1.52667	0.191253	0							0.087276	-2.13881
-0.157229	-0.73724	-0.157229	1.52635	0.194585	0							0.087942	-2.13878
-0.156563	-0.736171	-0.156563	1.52601	0.197916	0							0.088608	-2.13874
-0.155897	-0.734325	-0.155897	1.52567	0.201248	0							0.089274	-2.1387
-0.155231	-0.732742	-0.155231	1.52536	0.204579	0							0.089941	-2.13867
-0.154565	-0.731227	-0.154565	1.52501	0.207911	0							0.090607	-2.13863
-0.153898	-0.729616	-0.153898	1.52468	0.211242	0							0.091273	-2.1386
-0.153232	-0.729337	-0.153232	1.52434	0.214574	0							0.091939	-2.13856
-0.152566	-0.729999	-0.152566	1.52405	0.217905	0							0.092605	-2.13852
-0.1519	-0.730959	-0.1519	1.52373	0.221236	0							0.093272	-2.13849
-0.151233	-0.731986	-0.151233	1.52334	0.224568	0							0.093938	-2.13843
-0.150567	-0.733158	-0.150567	1.52296	0.227899	0							0.094604	-2.13837
-0.149901	-0.733182	-0.149901	1.52261	0.231231	0							0.09527	-2.13832
-0.149235	-0.732512	-0.149235	1.52227	0.234562	0							0.095937	-2.13826
-0.148569	-0.731429	-0.148569	1.52189	0.237894	0							0.096603	-2.1382
-0.147902	-0.730098	-0.147902	1.52152	0.241225	0							0.097269	-2.13815
-0.147236	-0.72883	-0.147236	1.52113	0.244557	0							0.097935	-2.13809
-0.14657	-0.727137	-0.14657	1.52085	0.247888	0							0.098601	-2.13803
-0.145904	-0.7252	-0.145904	1.52053	0.25122	0							0.099268	-2.13798
-0.145237	-0.723758	-0.145237	1.52022	0.254551	0							0.099934	-2.13792
-0.144571	-0.722397	-0.144571	1.51989	0.257883	0							0.1006	-2.13788
-0.143905	-0.720888	-0.143905	1.51958	0.261214	0							0.101266	-2.13784
-0.143239	-0.719096	-0.143239	1.51934	0.264546	0							0.101933	-2.13781
-0.142572	-0.717061	-0.142572	1.5191	0.267877	0							0.102599	-2.13777
-0.141906	-0.713416	-0.141906	1.51879	0.271209	0							0.103265	-2.13773
-0.14124	-0.71004	-0.14124	1.5185	0.27454	0							0.103931	-2.13769
-0.140574	-0.707947	-0.140574	1.51821	0.277872	0							0.104598	-2.13765
-0.139908	-0.707948	-0.139908	1.51791	0.281203	0							0.105264	-2.13761
-0.139241	-0.705023	-0.139241	1.51757	0.284535	0							0.10593	-2.13758
-0.138575	-0.70134	-0.138575	1.51729	0.287866	0							0.106596	-2.13754
-0.137909	-0.694603	-0.137909	1.51708	0.291198	0							0.107262	-2.13748
-0.137243	-0.678818	-0.137243	1.51675	0.294529	0							0.107929	-2.13742
-0.136576	-0.660428	-0.136576	1.51648	0.297861	0							0.108595	-2.13736
-0.13591	-0.638925	-0.13591	1.51611	0.301192	0							0.109261	-2.1373
-0.135244	-0.615396	-0.135244	1.51572	0.304524	0							0.109927	-2.13724
-0.134578	-0.592492	-0.134578	1.51534	0.307855	0							0.110594	-2.13718
-0.133912	-0.56717	-0.133912	1.51502	0.311187	0							0.11126	-2.13712
-0.133245	-0.541511	-0.133245	1.51473	0.314518	0							0.111926	-2.13706
-0.132579	-0.515736	-0.132579	1.51438	0.31785	0							0.112592	-2.137
-0.131913	-0.489125	-0.131913	1.51407	0.321181	0							0.113258	-2.13694
-0.131247	-0.462485	-0.131247	1.51372	0.324513	0							0.113925	-2.13691
-0.13058	-0.435665	-0.13058	1.51337	0.327844	0							0.114591	-2.13686
-0.129914	-0.40897	-0.129914	1.51305	0.331175	0							0.115257	-2.13682
-0.129248	-0.382642	-0.129248	1.51274	0.334507	0							0.115923	-2.13678
-0.128582	-0.352609	-0.128582	1.51239	0.337838	0							0.11659	-2.13674
-0.127916	-0.321543	-0.127916	1.51199	0.34117	0							0.117256	-2.1367
-0.127249	-0.290053	-0.127249	1.51159	0.344501	0							0.117922	-2.13666
-0.126583	-0.257825	-0.126583	1.51121	0.347833	0							0.118588	-2.13662
-0.125917	-0.225595	-0.125917	1.51085	0.351164	0							0.119254	-2.13658
-0.125251	-0.188731	-0.125251	1.51053	0.354496	0							0.119921	-2.13654
-0.124584	-0.148163	-0.124584	1.51021	0.357827	0							0.120587	-2.1365
-0.123918	-0.104999	-0.123918	1.50984	0.361159	0							0.121253	-2.13646
-0.123252	-0.045694	-0.123252	1.50946	0.36449	0							0.121919	-2.13642
-0.122586	0.014558	-0.122586	1.50917	0.367822	0							0.122586	-2.13638
-0.121919	0.086155	-0.121919	1.50884	0.371153	0							0.123252	-2.13634
-0.121253	0.170503	-0.121253	1.5085	0.374485	0							0.123918	-2.1363
-0.120587	0.24951	-0.120587	1.50814	0.377816	0							0.124584	-2.13626
-0.119921	0.358014	-0.119921	1.50782	0.381148	0							0.125251	-2.13622
-0.119255	0.477487	-0.119255	1.50753	0.384479	0							0.125917	-2.13618
-0.118588	0.602697	-0.118588	1.50719	0.387811	0							0.126583	-2.13613
-0.117922	0.749944	-0.117922	1.50679	0.391142	0							0.127249	-2.13607
-0.117256	0.900737	-0.117256	1.50641	0.394474	0							0.127915	-2.13601
-0.11659	1.07161	-0.11659	1.50604	0.397805	0							0.128582	-2.13595
-0.115923	1.26181	-0.115923	1.50572	0.401137	0							0.129248	-2.13588
-0.115257	1.45407	-0.115257	1.50542	0.404468	0							0.129914	-2.13582
-0.114591	1.67098	-0.114591	1.50509	0.4078	0							0.13058	-2.13576
-0.113925	1.89659	-0.113925	1.50473	0.411131	0							0.131247	-2.1357
-0.113259	2.12868	-0.113259	1.50435	0.414463	0							0.131913	-2.13563
-0.112592	2.37988	-0.112592	1.50402	0.417794	0							0.132579	-2.13557
-0.111926	2.63029	-0.111926	1.50375	0.421126	0							0.133245	-2.13551
-0.11126	2.89162	-0.11126	1.50347	0.424457	0							0.133911	-2.13547
-0.110594	3.15919	-0.110594	1.50318	0.427789	0							0.134578	-2.13542
-0.109927	3.42803	-0.109927	1.50287	0.43112	0							0.135244	-2.13538
-0.109261	3.70822	-0.109261	1.50255	0.434451	0							0.13591	-2.13534
-0.108595	3.98341	-0.108595	1.50222	0.437783	0							0.136576	-2.1353
-0.107929	4.26425	-0.107929	1.50192	0.441114	0							0.137243	-2.13525
-0.107262	4.54277	-0.107262	1.50156	0.444446	0							0.137909	-2.13521
-0.106596	4.80831	-0.106596	1.50121	0.447777	0							0.138575	-2.13517
-0.10593	5.07714	-0.10593	1.50086	0.451109	0							0.139241	-2.13513
-0.105264	5.33511	-0.105264	1.50051	0.45444	0							0.139908	-2.13509
-0.104598	5.5814	-0.104598	1.50018	0.457772	0							0.140574	-2.13504
-0.103931	5.82784	-0.103931	1.49987	0.461103	0							0.14124	-2.135
-0.103265	6.04023	-0.103265	1.4996	0.464435	0							0.141906	-2.13496
-0.102599	6.24451	-0.102599	1.49936	0.467766	0							0.142572	-2.13491
-0.101933	6.43914	-0.101933	1.49907	0.471098	0							0.143239	-2.13487
-0.101266	6.61177	-0.101266	1.49879	0.474429	0							0.143905	-2.13483
-0.1006	6.78187	-0.1006	1.49852	0.477761	0							0.144571	-2.13478
-0.099934	6.9306	-0.099934	1.49825	0.481092	0							0.145237	-2.13474
-0.099268	7.06269	-0.099268	1.49794	0.484424	0							0.145904	-2.1347
-0.098602	7.19599	-0.098602	1.49759	0.487755	0							0.14657	-2.13466
-0.097935	7.30232	-0.097935	1.49727	0.491087	0							0.147236	-2.13461
-0.097269	7.39809	-0.097269	1.49699	0.494418	0							0.147902	-2.13457
-0.096603	7.48441	-0.096603	1.4967	0.49775	0							0.148568	-2.13453
-0.095937	7.55117	-0.095937	1.4964	0.501081	0							0.149235	-2.13448
-0.09527	7.60782	-0.09527	1.49614	0.504413	0							0.149901	-2.13444
-0.094604	7.65188	-0.094604	1.49585	0.507744	0							0.150567	-2.1344
-0.093938	7.6897	-0.093938	1.49559	0.511076	0							0.151233	-2.13435
-0.093272	7.7247	-0.093272	1.49524	0.514407	0							0.1519	-2.13431
-0.092606	7.74735	-0.092606	1.49492	0.517739	0							0.152566	-2.13427
-0.091939	7.75826	-0.091939	1.49462	0.52107	0							0.153232	-2.13422
-0.091273	7.76314	-0.091273	1.49437	0.524402	0							0.153898	-2.13416
-0.090607	7.76211	-0.090607	1.49418	0.527733	0							0.154564	-2.13409
-0.089941	7.75709	-0.089941	1.49397	0.531065	0							0.155231	-2.13402
-0.089274	7.74252	-0.089274	1.49372	0.534396	0							0.155897	-2.13396
-0.088608	7.72137	-0.088608	1.49344	0.537727	0							0.156563	-2.13389
-0.087942	7.69632	-0.087942	1.49316	0.541059	0							0.157229	-2.13382
-0.087276	7.66771	-0.087276	1.49286	0.54439	0							0.157896	-2.13376
-0.086609	7.63499	-0.086609	1.49257	0.547722	0							0.158562	-2.13369
-0.085943	7.59962	-0.085943	1.49232	0.551053	0							0.159228	-2.13363
-0.085277	7.55856	-0.085277	1.49206	0.554385	0							0.159894	-2.13356
-0.084611	7.51323	-0.084611	1.49177	0.557716	0							0.160561	-2.13352
-0.083945	7.46521	-0.083945	1.49148	0.561048	0							0.161227	-2.13347
-0.083278	7.40804	-0.083278	1.49117	0.564379	0							0.161893	-2.13342
-0.082612	7.34619	-0.082612	1.49085	0.567711	0							0.162559	-2.13338
-0.081946	7.27758	-0.081946	1.49059	0.571042	0							0.163225	-2.13334
-0.08128	7.20423	-0.08128	1.49036	0.574374	0							0.163892	-2.13329
-0.080613	7.13186	-0.080613	1.49011	0.577705	0							0.164558	-2.13325
-0.079947	7.05057	-0.079947	1.48986	0.581037	0							0.165224	-2.1332
-0.079281	6.96554	-0.079281	1.48955	0.584368	0							0.16589	-2.13316
-0.078615	6.88473	-0.078615	1.48927	0.5877	0							0.166557	-2.13311
-0.077949	6.80085	-0.077949	1.48904	0.591031	0							0.167223	-2.13307
-0.077282	6.71539	-0.077282	1.4888	0.594363	0							0.167889	-2.13302
-0.076616	6.62493	-0.076616	1.48858	0.597694	0							0.168555	-2.13298
-0.07595	6.52839	-0.07595	1.48834	0.601026	0							0.169221	-2.13293
-0.075284	6.439	-0.075284	1.4881	0.604357	0							0.169888	-2.13289
-0.074617	6.3517	-0.074617	1.4879	0.607689	0							0.170554	-2.13284
-0.073951	6.2661	-0.073951	1.48769	0.61102	0							0.17122	-2.1328
-0.073285	6.18102	-0.073285	1.48746	0.614352	0							0.171886	-2.13275
-0.072619	6.08945	-0.072619	1.48723	0.617683	0							0.172553	-2.13271
-0.071952	5.99983	-0.071952	1.487	0.621015	0							0.173219	-2.13266
-0.071286	5.9096	-0.071286	1.48674	0.624346	0							0.173885	-2.13262
-0.07062	5.8176	-0.07062	1.4865	0.627678	0							0.174551	-2.13257
-0.069954	5.72815	-0.069954	1.48628	0.631009	0							0.175218	-2.13253
-0.069288	5.63083	-0.069288	1.48615	0.634341	0							0.175884	-2.13248
-0.068621	5.53424	-0.068621	1.48597	0.637672	0							0.17655	-2.13244
-0.067955	5.44011	-0.067955	1.48574	0.641003	0							0.177216	-2.13239
-0.067289	5.34293	-0.067289	1.48552	0.644335	0							0.177882	-2.13235
-0.066623	5.25244	-0.066623	1.48526	0.647666	0							0.178549	-2.1323
-0.065956	5.15885	-0.065956	1.48504	0.650998	0							0.179215	-2.13225
-0.06529	5.06493	-0.06529	1.48481	0.654329	0							0.179881	-2.13221
-0.064624	4.97678	-0.064624	1.48468	0.657661	0							0.180547	-2.13216
-0.063958	4.88598	-0.063958	1.48454	0.660993	0							0.181214	-2.13212
-0.063292	4.80082	-0.063292	1.48437	0.664324	0							0.18188	-2.13207
-0.062625	4.71855	-0.062625	1.48412	0.667655	0							0.182546	-2.13203
-0.061959	4.63229	-0.061959	1.48386	0.670987	0							0.183212	-2.13198
-0.061293	4.54954	-0.061293	1.48359	0.674318	0							0.183878	-2.13194
-0.060627	4.4641	-0.060627	1.48334	0.67765	0							0.184545	-2.13189
-0.05996	4.38132	-0.05996	1.48314	0.680981	0							0.185211	-2.13184
-0.059294	4.3041	-0.059294	1.48291	0.684313	0							0.185877	-2.1318
-0.058628	4.22278	-0.058628	1.48278	0.687644	0							0.186543	-2.13175
-0.057962	4.14023	-0.057962	1.48263	0.690976	0							0.18721	-2.13171
-0.057296	4.05596	-0.057296	1.48243	0.694307	0							0.187876	-2.13166
-0.056629	3.97129	-0.056629	1.48224	0.697639	0							0.188542	-2.13161
-0.055963	3.8931	-0.055963	1.48206	0.70097	0							0.189208	-2.13157
-0.055297	3.81479	-0.055297	1.4819	0.704302	0							0.189875	-2.13152
-0.054631	3.73876	-0.054631	1.48171	0.707633	0							0.190541	-2.13148
-0.053964	3.66356	-0.053964	1.4815	0.710965	0							0.191207	-2.13143
-0.053298	3.58401	-0.053298	1.48136	0.714296	0							0.191873	-2.13138
-0.052632	3.51214	-0.052632	1.48123	0.717628	0							0.192539	-2.13134
-0.051966	3.44282	-0.051966	1.48112	0.720959	0							0.193206	-2.13129
-0.051299	3.37395	-0.051299	1.48104	0.724291	0							0.193872	-2.13125
-0.050633	3.30804	-0.050633	1.48093	0.727622	0							0.194538	-2.1312
-0.049967	3.23896	-0.049967	1.48077	0.730954	0							0.195204	-2.13115
-0.049301	3.1744	-0.049301	1.48062	0.734285	0							0.195871	-2.13111
-0.048635	3.11211	-0.048635	1.48042	0.737617	0							0.196537	-2.13106
-0.047968	3.0482	-0.047968	1.48024	0.740948	0							0.197203	-2.13101
-0.047302	2.98892	-0.047302	1.48006	0.74428	0							0.197869	-2.13097
-0.046636	2.92788	-0.046636	1.47993	0.747611	0							0.198535	-2.13092
-0.04597	2.8679	-0.04597	1.47978	0.750943	0							0.199202	-2.13088
-0.045303	2.81253	-0.045303	1.47968	0.754274	0							0.199868	-2.13083
-0.044637	2.7553	-0.044637	1.47955	0.757606	0							0.200534	-2.13078
-0.043971	2.70206	-0.043971	1.47937	0.760937	0							0.2012	-2.13074
-0.043305	2.65014	-0.043305	1.47923	0.764269	0							0.201867	-2.13069
-0.042639	2.59859	-0.042639	1.47911	0.7676	0							0.202533	-2.13064
-0.041972	2.55248	-0.041972	1.47899	0.770931	0							0.203199	-2.1306
-0.041306	2.50741	-0.041306	1.47881	0.774263	0							0.203865	-2.13055
-0.04064	2.46491	-0.04064	1.47864	0.777594	0							0.204531	-2.1305
-0.039974	2.42494	-0.039974	1.47853	0.780926	0							0.205198	-2.13045
-0.039307	2.38188	-0.039307	1.47845	0.784257	0							0.205864	-2.13041
-0.038641	2.3406	-0.038641	1.47832	0.787589	0							0.20653	-2.13036
-0.037975	2.29863	-0.037975	1.47817	0.79092	0							0.207196	-2.13031
-0.037309	2.25563	-0.037309	1.47804	0.794252	0							0.207863	-2.13027
-0.036643	2.21712	-0.036643	1.47793	0.797583	0							0.208529	-2.13022
-0.035976	2.17901	-0.035976	1.47782	0.800915	0							0.209195	-2.13017
-0.03531	2.14142	-0.03531	1.47776	0.804246	0							0.209861	-2.13013
-0.034644	2.10425	-0.034644	1.47763	0.807578	0							0.210528	-2.13008
-0.033978	2.06597	-0.033978	1.47746	0.810909	0							0.211194	-2.13003
-0.033311	2.0331	-0.033311	1.4773	0.814241	0							0.21186	-2.12999
-0.032645	2.00023	-0.032645	1.47718	0.817572	0							0.212526	-2.12994
-0.031979	1.96705	-0.031979	1.47706	0.820904	0							0.213192	-2.12989
-0.031313	1.93634	-0.031313	1.4769	0.824235	0							0.213859	-2.12984
-0.030646	1.90653	-0.030646	1.47679	0.827567	0							0.214525	-2.1298
-0.02998	1.88028	-0.02998	1.47666	0.830898	0							0.215191	-2.12975
-0.029314	1.85539	-0.029314	1.47656	0.83423	0							0.215857	-2.1297
-0.028648	1.82901	-0.028648	1.47649	0.837561	0							0.216524	-2.12966
-0.027982	1.80575	-0.027982	1.47638	0.840893	0							0.21719	-2.12961
-0.027315	1.7832	-0.027315	1.47628	0.844224	0							0.217856	-2.12956
-0.026649	1.76047	-0.026649	1.47621	0.847556	0							0.218522	-2.12952
-0.025983	1.73854	-0.025983	1.4761	0.850887	0							0.219188	-2.12947
-0.025317	1.71631	-0.025317	1.47598	0.854219	0							0.219855	-2.12942
-0.02465	1.69413	-0.02465	1.47592	0.85755	0							0.220521	-2.12937
-0.023984	1.67214	-0.023984	1.47589	0.860882	0							0.221187	-2.12933
-0.023318	1.65045	-0.023318	1.47588	0.864213	0							0.221853	-2.12928
-0.022652	1.63197	-0.022652	1.47583	0.867545	0							0.22252	-2.12923
-0.021986	1.61494	-0.021986	1.47579	0.870876	0							0.223186	-2.12918
-0.021319	1.59984	-0.021319	1.47571	0.874207	0							0.223852	-2.12914
-0.020653	1.58725	-0.020653	1.47562	0.877539	0							0.224518	-2.12909
-0.019987	1.57392	-0.019987	1.47559	0.88087	0							0.225185	-2.12904
-0.019321	1.56093	-0.019321	1.47551	0.884202	0							0.225851	-2.129
-0.018654	1.54828	-0.018654	1.4754	0.887533	0							0.226517	-2.12895
-0.017988	1.5355	-0.017988	1.47531	0.890865	0							0.227183	-2.1289
-0.017322	1.52378	-0.017322	1.4752	0.894196	0							0.227849	-2.12885
-0.016656	1.51188	-0.016656	1.47509	0.897528	0							0.228516	-2.1288
-0.015989	1.50108	-0.015989	1.47502	0.900859	0							0.229182	-2.12876
-0.015323	1.49163	-0.015323	1.47498	0.904191	0							0.229848	-2.12871
-0.014657	1.48134	-0.014657	1.47491	0.907522	0							0.230514	-2.12866
-0.013991	1.4704	-0.013991	1.47482	0.910854	0							0.231181	-2.12861
-0.013325	1.4591	-0.013325	1.47472	0.914185	0							0.231847	-2.12857
-0.012658	1.44801	-0.012658	1.47466	0.917517	0							0.232513	-2.12852
-0.011992	1.43873	-0.011992	1.47463	0.920848	0							0.233179	-2.12847
-0.011326	1.42866	-0.011326	1.47462	0.92418	0							0.233845	-2.12842
-0.01066	1.41814	-0.01066	1.47458	0.927511	0							0.234512	-2.12838
-0.009993	1.4077	-0.009993	1.47448	0.930843	0							0.235178	-2.12833
-0.009327	1.39653	-0.009327	1.47436	0.934174	0							0.235844	-2.12828
-0.008661	1.38576	-0.008661	1.47426	0.937506	0							0.23651	-2.12823
-0.007995	1.37535	-0.007995	1.47416	0.940837	0							0.237177	-2.12819
-0.007329	1.36526	-0.007329	1.47408	0.944169	0							0.237843	-2.12814
-0.006662	1.35551	-0.006662	1.47404	0.9475	0							0.238509	-2.12809
-0.005996	1.3431	-0.005996	1.47402	0.950832	0							0.239175	-2.12804
-0.00533	1.3292	-0.00533	1.47399	0.954163	0							0.239841	-2.12799
-0.004664	1.31522	-0.004664	1.47396	0.957495	0							0.240508	-2.12795
-0.003997	0.360355	-0.003997	1.47389	0.960826	0							0.241174	-2.1279
-0.003331	-0.073043	-0.003331	1.47364	0.964158	0							0.24184	-2.12785
-0.002665	-0.088214	-0.002665	1.47358	0.967489	0							0.242506	-2.1278
-0.001999	-0.100938	-0.001999	1.47355	0.970821	0							0.243173	-2.12776
-0.001333	-0.113924	-0.001333	1.4735	0.974152	0							0.243839	-2.12771
-0.000666	-0.125438	-0.000666	1.47347	0.977484	0							0.244505	-2.12766
0	-0.139052	0	1.47352	0.980815	0							0.245171	-2.12761
0.000666	-0.152409	0.000666	1.47351	0.984146	0							0.245838	-2.12757
0.001332	-0.165347	0.001332	1.47349	0.987478	0							0.246504	-2.12752
0.001999	-0.177666	0.001999	1.47348	0.990809	0							0.24717	-2.12747
0.002665	-0.187962	0.002665	1.47357	0.994141	0							0.247836	-2.12742
0.003331	-0.197228	0.003331	1.47369	0.997472	0							0.248502	-2.12737
0.003997	-0.205655	0.003997	1.47381	1.0008	0							0.249169	-2.12732
0.004664	-0.212976	0.004664	1.47399	1.00413	0							0.249835	-2.12728
0.00533	-0.219441	0.00533	1.47412	1.00747	0							0.250501	-2.12723
0.005996	-0.226035	0.005996	1.47428	1.0108	0							0.251167	-2.12718
0.006662	-0.233055	0.006662	1.4744	1.01413	0							0.251834	-2.12713
0.007328	-0.24052	0.007328	1.4746	1.01746	0							0.2525	-2.12709
0.007995	-0.244029	0.007995	1.47466	1.02079	0							0.253166	-2.12704
0.008661	-0.247892	0.008661	1.4747	1.02412	0							0.253832	-2.12699
0.009327	-0.251959	0.009327	1.4748	1.02746	0							0.254498	-2.12694
0.009993	-0.256156	0.009993	1.47488	1.03079	0							0.255165	-2.12689
0.01066	-0.259789	0.01066	1.47495	1.03412	0							0.255831	-2.12684
0.011326	-0.262239	0.011326	1.47495	1.03745	0							0.256497	-2.1268
0.011992	-0.264411	0.011992	1.47502	1.04078	0							0.257163	-2.12675
0.012658	-0.266518	0.012658	1.4751	1.04411	0							0.25783	-2.1267
0.013324	-0.268274	0.013324	1.47517	1.04744	0							0.258496	-2.12665
0.013991	-0.269368	0.013991	1.47521	1.05078	0							0.259162	-2.12661
0.014657	-0.269542	0.014657	1.47532	1.05411	0							0.259828	-2.12656
0.015323	-0.268445	0.015323	1.4754	1.05744	0							0.260495	-2.12651
0.015989	-0.266379	0.015989	1.47542	1.06077	0							0.261161	-2.12646
0.016656	-0.262063	0.016656	1.47545	1.0641	0							0.261827	-2.12641
0.017322	-0.257881	0.017322	1.47548	1.06743	0							0.262493	-2.12636
0.017988	-0.254091	0.017988	1.47548	1.07076	0							0.263159	-2.12632
0.018654	-0.250761	0.018654	1.47548	1.0741	0							0.263826	-2.12627
0.019321	-0.247792	0.019321	1.47553	1.07743	0							0.264492	-2.12622
0.019987	-0.245859	0.019987	1.47558	1.08076	0							0.265158	-2.12617
0.020653	-0.244446	0.020653	1.4756	1.08409	0							0.265824	-2.12612
0.021319	-0.243408	0.021319	1.47563	1.08742	0							0.266491	-2.12608
0.021985	-0.24331	0.021985	1.47565	1.09075	0							0.267157	-2.12603
0.022652	-0.244243	0.022652	1.47563	1.09408	0							0.267823	-2.12598
0.023318	-0.24551	0.023318	1.47553	1.09742	0							0.268489	-2.12593
0.023984	-0.246415	0.023984	1.47545	1.10075	0							0.269155	-2.12588
0.02465	-0.246604	0.02465	1.47543	1.10408	0							0.269822	-2.12583
0.025317	-0.24615	0.025317	1.47538	1.10741	0							0.270488	-2.12579
0.025983	-0.245699	0.025983	1.47538	1.11074	0							0.271154	-2.12574
0.026649	-0.245547	0.026649	1.47529	1.11407	0							0.27182	-2.12569
0.027315	-0.245884	0.027315	1.47521	1.11741	0							0.272487	-2.12564
0.027981	-0.246186	0.027981	1.47513	1.12074	0							0.273153	-2.12559
0.028648	-0.246354	0.028648	1.47508	1.12407	0							0.273819	-2.12554
0.029314	-0.246482	0.029314	1.47501	1.1274	0							0.274485	-2.1255
0.02998	-0.246785	0.02998	1.47497	1.13073	0							0.275151	-2.12545
0.030646	-0.247694	0.030646	1.47492	1.13406	0							0.275818	-2.1254
0.031313	-0.249751	0.031313	1.47479	1.13739	0							0.276484	-2.12535
0.031979	-0.253712	0.031979	1.47471	1.14073	0							0.27715	-2.1253
0.032645	-0.258711	0.032645	1.47468	1.14406	0							0.277816	-2.12526
0.033311	-0.264429	0.033311	1.47462	1.14739	0							0.278483	-2.12521
0.033977	-0.269955	0.033977	1.47456	1.15072	0							0.279149	-2.12516
0.034644	-0.275745	0.034644	1.47449	1.15405	0							0.279815	-2.12511
0.03531	-0.282898	0.03531	1.4744	1.15738	0							0.280481	-2.12506
0.035976	-0.289851	0.035976	1.47427	1.16071	0							0.281148	-2.12501
0.036642	-0.297819	0.036642	1.47414	1.16405	0							0.281814	-2.12497
0.037309	-0.306463	0.037309	1.47408	1.16738	0							0.28248	-2.12492
0.037975	-0.314929	0.037975	1.47395	1.17071	0							0.283146	-2.12487
0.038641	-0.324436	0.038641	1.47385	1.17404	0							0.283812	-2.12482
0.039307	-0.333066	0.039307	1.4738	1.17737	0							0.284479	-2.12477
0.039974	-0.340923	0.039974	1.47375	1.1807	0							0.285145	-2.12473
0.04064	-0.348712	0.04064	1.47366	1.18404	0							0.285811	-2.12468
0.041306	-0.357125	0.041306	1.47357	1.18737	0							0.286477	-2.12463
0.041972	-0.366302	0.041972	1.47351	1.1907	0							0.287144	-2.12458
0.042638	-0.37569	0.042638	1.47349	1.19403	0							0.28781	-2.12453
0.043305	-0.384884	0.043305	1.47349	1.19736	0							0.288476	-2.12448
0.043971	-0.393952	0.043971	1.47347	1.20069	0							0.289142	-2.12444
0.044637	-0.403043	0.044637	1.4734	1.20402	0							0.289808	-2.12439
0.045303	-0.413743	0.045303	1.4733	1.20736	0							0.290475	-2.12434
0.04597	-0.426396	0.04597	1.47326	1.21069	0							0.291141	-2.12429
0.046636	-0.438978	0.046636	1.47327	1.21402	0							0.291807	-2.12424
0.047302	-0.451837	0.047302	1.47317	1.21735	0							0.292473	-2.12419
0.047968	-0.463796	0.047968	1.47312	1.22068	0							0.29314	-2.12415
0.048634	-0.474541	0.048634	1.47315	1.22401	0							0.293806	-2.1241
0.049301	-0.486984	0.049301	1.47316	1.22734	0							0.294472	-2.12405
0.049967	-0.498803	0.049967	1.47314	1.23068	0							0.295138	-2.124
0.050633	-0.512384	0.050633	1.47313	1.23401	0							0.295804	-2.12395
0.051299	-0.527579	0.051299	1.47311	1.23734	0							0.296471	-2.1239
0.051966	-0.541446	0.051966	1.47308	1.24067	0							0.297137	-2.12386
0.052632	-0.554355	0.052632	1.47306	1.244	0							0.297803	-2.12381
0.053298	-0.565991	0.053298	1.47302	1.24733	0							0.298469	-2.12376
0.053964	-0.577359	0.053964	1.47295	1.25066	0							0.299136	-2.12371
0.054631	-0.589971	0.054631	1.47294	1.254	0							0.299802	-2.12366
0.055297	-0.601727	0.055297	1.47297	1.25733	0							0.300468	-2.12362
0.055963	-0.611346	0.055963	1.47294	1.26066	0							0.301134	-2.12357
0.056629	-0.619563	0.056629	1.47291	1.26399	0							0.301801	-2.12352
0.057295	-0.628077	0.057295	1.47289	1.26732	0							0.302467	-2.12347
0.057962	-0.637821	0.057962	1.4728	1.27065	0							0.303133	-2.12342
0.058628	-0.647161	0.058628	1.47281	1.27399	0							0.303799	-2.12337
0.059294	-0.655127	0.059294	1.47283	1.27732	0							0.304465	-2.12333
0.05996	-0.661676	0.05996	1.47286	1.28065	0							0.305132	-2.12328
0.060627	-0.668413	0.060627	1.47284	1.28398	0							0.305798	-2.12323
0.061293	-0.675652	0.061293	1.47289	1.28731	0							0.306464	-2.12318
0.061959	-0.681499	0.061959	1.47292	1.29064	0							0.30713	-2.12313
0.062625	-0.685127	0.062625	1.47292	1.29398	0							0.307797	-2.12309
0.063291	-0.687456	0.063291	1.47292	1.29731	0							0.308463	-2.12304
0.063958	-0.689399	0.063958	1.47303	1.30064	0							0.309129	-2.12299
0.064624	-0.691789	0.064624	1.47304	1.30397	0							0.309795	-2.12294
0.06529	-0.694315	0.06529	1.47296	1.3073	0							0.310461	-2.12289
0.065956	-0.695133	0.065956	1.47293	1.31063	0							0.311128	-2.12284
0.066623	-0.698675	0.066623	1.47295	1.31396	0							0.311794	-2.1228
0.067289	-0.700682	0.067289	1.47299	1.3173	0							0.31246	-2.12275
0.067955	-0.700371	0.067955	1.47299	1.32063	0							0.313126	-2.1227
0.068621	-0.69932	0.068621	1.47301	1.32396	0							0.313793	-2.12265
0.069287	-0.699153	0.069287	1.473	1.32729	0							0.314459	-2.1226
0.069954	-0.701634	0.069954	1.47301	1.33062	0							0.315125	-2.12256
0.07062	-0.704594	0.07062	1.47299	1.33395	0							0.315791	-2.12251
0.071286	-0.706116	0.071286	1.47305	1.33728	0							0.316457	-2.12246
0.071952	-0.706048	0.071952	1.4731	1.34061	0							0.317124	-2.12241
0.072619	-0.707878	0.072619	1.47307	1.34395	0							0.31779	-2.12236
0.073285	-0.712732	0.073285	1.47301	1.34728	0							0.318456	-2.12231
0.073951	-0.719554	0.073951	1.47297	1.35061	0							0.319122	-2.12227
0.074617	-0.725205	0.074617	1.47298	1.35394	0							0.319789	-2.12222
0.075284	-0.732355	0.075284	1.47302	1.35727	0							0.320455	-2.12217
0.07595	-0.741098	0.07595	1.473	1.3606	0							0.321121	-2.12212
0.076616	-0.751474	0.076616	1.47297	1.36394	0							0.321787	-2.12208
0.077282	-0.763468	0.077282	1.473	1.36727	0							0.322454	-2.12203
0.077948	-0.775085	0.077948	1.47296	1.3706	0							0.32312	-2.12198
0.078615	-0.786175	0.078615	1.47297	1.37393	0							0.323786	-2.12193
0.079281	-0.796726	0.079281	1.47299	1.37726	0							0.324452	-2.12188
0.079947	-0.808303	0.079947	1.47303	1.38059	0							0.325118	-2.12183
0.080613	-0.821794	0.080613	1.47302	1.38393	0							0.325785	-2.12179
0.08128	-0.835355	0.08128	1.47303	1.38726	0							0.326451	-2.12174
0.081946	-0.848623	0.081946	1.47302	1.39059	0							0.327117	-2.12169
0.082612	-0.86256	0.082612	1.47298	1.39392	0							0.327783	-2.12164
0.083278	-0.87396	0.083278	1.473	1.39725	0							0.32845	-2.1216
0.083944	-0.885436	0.083944	1.47304	1.40058	0							0.329116	-2.12155
0.084611	-0.897786	0.084611	1.47308	1.40391	0							0.329782	-2.1215
0.085277	-0.91085	0.085277	1.4731	1.40725	0							0.330448	-2.12145
0.085943	-0.922361	0.085943	1.47309	1.41058	0							0.331115	-2.1214
0.086609	-0.93123	0.086609	1.47305	1.41391	0							0.331781	-2.12135
0.087276	-0.939188	0.087276	1.47301	1.41724	0							0.332447	-2.12131
0.087942	-0.947967	0.087942	1.47298	1.42057	0							0.333113	-2.12126
0.088608	-0.958197	0.088608	1.47299	1.4239	0							0.333779	-2.12121
0.089274	-0.968829	0.089274	1.47301	1.42723	0							0.334446	-2.12116
0.08994	-0.977915	0.08994	1.47306	1.43057	0							0.335112	-2.12112
0.090607	-0.985069	0.090607	1.47309	1.4339	0							0.335778	-2.12107
0.091273	-0.991561	0.091273	1.47311	1.43723	0							0.336444	-2.12102
0.091939	-0.996528	0.091939	1.47312	1.44056	0							0.33711	-2.12097
0.092605	-1.00137	0.092605	1.47307	1.44389	0							0.337777	-2.12093
0.093272	-1.00662	0.093272	1.47309	1.44722	0							0.338443	-2.12088
0.093938	-1.01059	0.093938	1.4731	1.45055	0							0.339109	-2.12083
0.094604	-1.01471	0.094604	1.47311	1.45389	0							0.339775	-2.12078
0.09527	-1.01926	0.09527	1.47316	1.45722	0							0.340442	-2.12073
0.095937	-1.02471	0.095937	1.47319	1.46055	0							0.341108	-2.12069
0.096603	-1.03216	0.096603	1.47324	1.46388	0							0.341774	-2.12064
0.097269	-1.03873	0.097269	1.47321	1.46721	0							0.34244	-2.12059
0.097935	-1.04522	0.097935	1.47312	1.47054	0							0.343107	-2.12054
0.098601	-1.05191	0.098601	1.47314	1.47388	0							0.343773	-2.1205
0.099268	-1.05786	0.099268	1.47316	1.47721	0							0.344439	-2.12045
0.099934	-1.0649	0.099934	1.47322	1.48054	0							0.345105	-2.1204
0.1006	-1.07147	0.1006	1.47321	1.48387	0							0.345771	-2.12035
0.101266	-1.07826	0.101266	1.47323	1.4872	0							0.346438	-2.12031
0.101933	-1.08652	0.101933	1.47321	1.49053	0							0.347104	-2.12026
0.102599	-1.0967	0.102599	1.4732	1.49386	0							0.34777	-2.12021
0.103265	-1.10861	0.103265	1.47319	1.4972	0							0.348436	-2.12016
0.103931	-1.12116	0.103931	1.47319	1.50053	0							0.349103	-2.12012
0.104597	-1.13285	0.104597	1.47317	1.50386	0							0.349769	-2.12007
0.105264	-1.14346	0.105264	1.47319	1.50719	0							0.350435	-2.12002
0.10593	-1.15364	0.10593	1.47314	1.51052	0							0.351101	-2.11997
0.106596	-1.16442	0.106596	1.47315	1.51385	0							0.351768	-2.11992
0.107262	-1.17584	0.107262	1.4732	1.51718	0							0.352434	-2.11988
0.107929	-1.1879	0.107929	1.47323	1.52052	0							0.3531	-2.11983
0.108595	-1.20172	0.108595	1.47316	1.52385	0							0.353766	-2.11978
0.109261	-1.21541	0.109261	1.47311	1.52718	0							0.354432	-2.11973
0.109927	-1.22838	0.109927	1.47314	1.53051	0							0.355099	-2.11969
0.110594	-1.24098	0.110594	1.47314	1.53384	0							0.355765	-2.11964
0.11126	-1.25325	0.11126	1.47317	1.53717	0							0.356431	-2.11959
0.111926	-1.26627	0.111926	1.47317	1.5405	0							0.357097	-2.11955
0.112592	-1.27954	0.112592	1.47318	1.54384	0							0.357764	-2.1195
0.113258	-1.29094	0.113258	1.47318	1.54717	0							0.35843	-2.11945
0.113925	-1.30388	0.113925	1.47316	1.5505	0							0.359096	-2.1194
0.114591	-1.31662	0.114591	1.47319	1.55383	0							0.359762	-2.11936
0.115257	-1.32872	0.115257	1.47317	1.55716	0							0.360428	-2.11931
0.115923	-1.34063	0.115923	1.47318	1.56049	0							0.361095	-2.11926
0.11659	-1.35142	0.11659	1.4731	1.56383	0							0.361761	-2.11921
0.117256	-1.36333	0.117256	1.47305	1.56716	0							0.362427	-2.11917
0.117922	-1.37492	0.117922	1.47307	1.57049	0							0.363093	-2.11912
0.118588	-1.38505	0.118588	1.47308	1.57382	0							0.36376	-2.11907
0.119254	-1.39486	0.119254	1.47313	1.57715	0							0.364426	-2.11903
0.119921	-1.40326	0.119921	1.47314	1.58048	0							0.365092	-2.11898
0.120587	-1.41134	0.120587	1.47319	1.58381	0							0.365758	-2.11893
0.121253	-1.42013	0.121253	1.47321	1.58715	0							0.366424	-2.11888
0.121919	-1.43016	0.121919	1.47323	1.59048	0							0.367091	-2.11884
0.122586	-1.4407	0.122586	1.47322	1.59381	0							0.367757	-2.11879
0.123252	-1.45049	0.123252	1.47326	1.59714	0							0.368423	-2.11874
0.123918	-1.4596	0.123918	1.4733	1.60047	0							0.369089	-2.1187
0.124584	-1.46874	0.124584	1.47329	1.6038	0							0.369756	-2.11865
0.12525	-1.47615	0.12525	1.47328	1.60713	0							0.370422	-2.1186
0.125917	-1.48413	0.125917	1.47331	1.61047	0							0.371088	-2.11855
0.126583	-1.49321	0.126583	1.47332	1.6138	0							0.371754	-2.11851
0.127249	-1.50266	0.127249	1.47334	1.61713	0							0.372421	-2.11846
0.127915	-1.51156	0.127915	1.47337	1.62046	0							0.373087	-2.11841
0.128582	-1.51926	0.128582	1.47331	1.62379	0							0.373753	-2.11837
0.129248	-1.5266	0.129248	1.47333	1.62712	0							0.374419	-2.11832
0.129914	-1.53483	0.129914	1.47332	1.63045	0							0.375085	-2.11827
0.13058	-1.54134	0.13058	1.47331	1.63379	0							0.375752	-2.11823
0.131247	-1.54782	0.131247	1.47341	1.63712	0							0.376418	-2.11818
0.131913	-1.55452	0.131913	1.47346	1.64045	0							0.377084	-2.11813
0.132579	-1.5613	0.132579	1.47353	1.64378	0							0.37775	-2.11809
0.133245	-1.56788	0.133245	1.47353	1.64711	0							0.378417	-2.11804
0.133911	-1.57347	0.133911	1.47354	1.65044	0							0.379083	-2.11799
0.134578	-1.57785	0.134578	1.47359	1.65377	0							0.379749	-2.11794
0.135244	-1.58144	0.135244	1.4736	1.65711	0							0.380415	-2.1179
0.13591	-1.58496	0.13591	1.47359	1.66044	0							0.381081	-2.11785
0.136576	-1.59092	0.136576	1.47362	1.66377	0							0.381748	-2.11781
0.137243	-1.59719	0.137243	1.47365	1.6671	0							0.382414	-2.11776
0.137909	-1.60264	0.137909	1.47369	1.67043	0							0.38308	-2.11771
0.138575	-1.60776	0.138575	1.4737	1.67376	0							0.383746	-2.11767
0.139241	-1.61267	0.139241	1.47364	1.6771	0							0.384413	-2.11762
0.139907	-1.61658	0.139907	1.47361	1.68043	0							0.385079	-2.11757
0.140574	-1.61989	0.140574	1.47365	1.68376	0							0.385745	-2.11753
0.14124	-1.62302	0.14124	1.47361	1.68709	0							0.386411	-2.11748
0.141906	-1.62617	0.141906	1.47361	1.69042	0							0.387077	-2.11743
0.142572	-1.62842	0.142572	1.47364	1.69375	0							0.387744	-2.11739
0.143239	-1.6294	0.143239	1.47373	1.69708	0							0.38841	-2.11734
0.143905	-1.62966	0.143905	1.47379	1.70042	0							0.389076	-2.11729
0.144571	-1.63027	0.144571	1.47385	1.70375	0							0.389742	-2.11725
0.145237	-1.62944	0.145237	1.47385	1.70708	0							0.390409	-2.1172
0.145903	-1.62739	0.145903	1.47388	1.71041	0							0.391075	-2.11715
0.14657	-1.62399	0.14657	1.47388	1.71374	0							0.391741	-2.11711
0.147236	-1.61838	0.147236	1.47388	1.71707	0							0.392407	-2.11706
0.147902	-1.61215	0.147902	1.47386	1.7204	0							0.393074	-2.11701
0.148568	-1.60634	0.148568	1.47392	1.72374	0							0.39374	-2.11697
0.149235	-1.60104	0.149235	1.47395	1.72707	0							0.394406	-2.11692
0.149901	-1.59593	0.149901	1.47396	1.7304	0							0.395072	-2.11687
0.150567	-1.59042	0.150567	1.47396	1.73373	0							0.395738	-2.11683
0.151233	-1.58546	0.151233	1.47393	1.73706	0							0.396405	-2.11678
0.1519	-1.58066	0.1519	1.47392	1.74039	0							0.397071	-2.11674
0.152566	-1.57474	0.152566	1.47393	1.74372	0							0.397737	-2.11669
0.153232	-1.56611	0.153232	1.47396	1.74706	0							0.398403	-2.11664
0.153898	-1.55563	0.153898	1.47405	1.75039	0							0.39907	-2.1166
0.154564	-1.54454	0.154564	1.47409	1.75372	0							0.399736	-2.11655
0.155231	-1.53346	0.155231	1.47412	1.75705	0							0.400402	-2.11651
0.155897	-1.52254	0.155897	1.47413	1.76038	0							0.401068	-2.11646
0.156563	-1.51251	0.156563	1.47416	1.76371	0							0.401734	-2.11641
0.157229	-1.5013	0.157229	1.47423	1.76704	0							0.402401	-2.11637
0.157896	-1.48761	0.157896	1.47428	1.77038	0							0.403067	-2.11632
0.158562	-1.47343	0.158562	1.47431	1.77371	0							0.403733	-2.11627
0.159228	-1.45566	0.159228	1.47431	1.77704	0							0.404399	-2.11623
0.159894	-1.4364	0.159894	1.47433	1.78037	0							0.405066	-2.11618
0.16056	-1.41623	0.16056	1.47432	1.7837	0							0.405732	-2.11614
0.161227	-1.38872	0.161227	1.47432	1.78703	0							0.406398	-2.11609
0.161893	-1.36131	0.161893	1.47439	1.79037	0							0.407064	-2.11605
0.162559	-1.33135	0.162559	1.4744	1.7937	0							0.40773	-2.116
0.163225	-1.29667	0.163225	1.47439	1.79703	0							0.408397	-2.11595
0.163892	-1.264	0.163892	1.47437	1.80036	0							0.409063	-2.11591
0.164558	-1.2243	0.164558	1.47439	1.80369	0							0.409729	-2.11586
0.165224	-1.18165	0.165224	1.4744	1.80702	0							0.410395	-2.11582
0.16589	-1.1371	0.16589	1.47438	1.81035	0							0.411062	-2.11577
0.166557	-1.08577	0.166557	1.47441	1.81369	0							0.411728	-2.11572
0.167223	-1.03348	0.167223	1.47446	1.81702	0							0.412394	-2.11568
0.167889	-0.978928	0.167889	1.47452	1.82035	0							0.41306	-2.11563
0.168555	-0.92262	0.168555	1.4746	1.82368	0							0.413727	-2.11559
0.169221	-0.866549	0.169221	1.47466	1.82701	0							0.414393	-2.11554
0.169888	-0.803329	0.169888	1.47466	1.83034	0							0.415059	-2.1155
0.170554	-0.739209	0.170554	1.47464	1.83367	0							0.415725	-2.11545
0.17122	-0.674822	0.17122	1.47463	1.83701	0							0.416391	-2.11541
0.171886	-0.608254	0.171886	1.47467	1.84034	0							0.417058	-2.11536
0.172553	-0.541237	0.172553	1.47471	1.84367	0							0.417724	-2.11531
0.173219	-0.471777	0.173219	1.47471	1.847	0							0.41839	-2.11527
0.173885	-0.402847	0.173885	1.47465	1.85033	0							0.419056	-2.11522
0.174551	-0.336081	0.174551	1.47468	1.85366	0							0.419723	-2.11518
0.175217	-0.268693	0.175217	1.47477	1.85699	0							0.420389	-2.11513
0.175884	-0.204611	0.175884	1.47482	1.86033	0							0.421055	-2.11509
0.17655	-0.140967	0.17655	1.47482	1.86366	0							0.421721	-2.11504
0.177216	-0.075596	0.177216	1.47487	1.86699	0							0.422388	-2.115
0.177882	-0.017795	0.177882	1.47489	1.87032	0							0.423054	-2.11495
0.178549	0.040404	0.178549	1.4749	1.87365	0							0.42372	-2.11491
0.179215	0.095931	0.179215	1.47496	1.87698	0							0.424386	-2.11486
0.179881	0.147124	0.179881	1.47499	1.88032	0							0.425052	-2.11482
0.180547	0.19834	0.180547	1.47497	1.88365	0							0.425719	-2.11477
0.181213	0.242254	0.181213	1.47505	1.88698	0							0.426385	-2.11473
0.18188	0.283735	0.18188	1.47508	1.89031	0							0.427051	-2.11468
0.182546	0.32389	0.182546	1.47511	1.89364	0							0.427717	-2.11464
0.183212	0.35727	0.183212	1.47514	1.89697	0							0.428383	-2.11459
0.183878	0.390536	0.183878	1.47515	1.9003	0							0.42905	-2.11455
0.184545	0.421446	0.184545	1.47521	1.90364	0							0.429716	-2.1145
0.185211	0.449742	0.185211	1.4753	1.90697	0							0.430382	-2.11446
0.185877	0.476906	0.185877	1.4753	1.9103	0							0.431048	-2.11441
0.186543	0.495559	0.186543	1.47525	1.91363	0							0.431715	-2.11437
0.18721	0.512639	0.18721	1.47523	1.91696	0							0.432381	-2.11432
0.187876	0.529064	0.187876	1.47525	1.92029	0							0.433047	-2.11428
0.188542	0.543277	0.188542	1.47531	1.92362	0							0.433713	-2.11423
0.189208	0.556403	0.189208	1.47538	1.92696	0							0.43438	-2.11419
0.189874	0.56723	0.189874	1.47538	1.93029	0							0.435046	-2.11414
0.190541	0.575925	0.190541	1.47536	1.93362	0							0.435712	-2.1141
0.191207	0.583653	0.191207	1.47535	1.93695	0							0.436378	-2.11405
0.191873	0.590497	0.191873	1.47538	1.94028	0							0.437044	-2.11401
0.192539	0.596406	0.192539	1.47545	1.94361	0							0.437711	-2.11396
0.193206	0.60014	0.193206	1.47556	1.94694	0							0.438377	-2.11392
0.193872	0.600962	0.193872	1.4756	1.95028	0							0.439043	-2.11387
0.194538	0.599629	0.194538	1.47564	1.95361	0							0.439709	-2.11383
0.195204	0.59645	0.195204	1.47565	1.95694	0							0.440376	-2.11378
0.19587	0.592964	0.19587	1.47567	1.96027	0							0.441042	-2.11374
0.196537	0.590114	0.196537	1.47577	1.9636	0							0.441708	-2.11369
0.197203	0.586939	0.197203	1.47584	1.96693	0							0.442374	-2.11365
0.197869	0.580963	0.197869	1.47588	1.97027	0							0.443041	-2.11361
0.198535	0.57348	0.198535	1.47591	1.9736	0							0.443707	-2.11356
0.199202	0.56583	0.199202	1.47591	1.97693	0							0.444373	-2.11352
0.199868	0.558476	0.199868	1.47592	1.98026	0							0.445039	-2.11347
0.200534	0.550333	0.200534	1.47596	1.98359	0							0.445705	-2.11343
0.2012	0.540612	0.2012	1.47599	1.98692	0							0.446372	-2.11338
0.201867	0.529959	0.201867	1.47597	1.99026	0							0.447038	-2.11334
0.202533	0.519413	0.202533	1.47601	1.99359	0							0.447704	-2.1133
0.203199	0.507533	0.203199	1.47604	1.99692	0							0.44837	-2.11325
0.203865	0.495467	0.203865	1.47611	2.00025	0							0.449037	-2.11321
0.204531	0.482397	0.204531	1.47621	2.00358	0							0.449703	-2.11316
0.205198	0.466999	0.205198	1.47626	2.00691	0							0.450369	-2.11312
0.205864	0.451454	0.205864	1.47627	2.01024	0							0.451035	-2.11307
0.20653	0.434509	0.20653	1.47635	2.01357	0							0.451701	-2.11303
0.207196	0.416653	0.207196	1.47637	2.01691	0							0.452368	-2.11299
0.207863	0.399267	0.207863	1.47637	2.02024	0							0.453034	-2.11294
0.208529	0.380109	0.208529	1.47635	2.02357	0							0.4537	-2.11285
0.209195	0.361149	0.209195	1.47629	2.0269	0							0.454366	-2.11277
0.209861	0.342293	0.209861	1.47628	2.03023	0							0.455033	-2.11268
0.210527	0.322755	0.210527	1.47632	2.03356	0							0.455699	-2.11259
0.211194	0.304596	0.211194	1.47637	2.0369	0							0.456365	-2.1125
0.21186	0.286414	0.21186	1.47642	2.04023	0							0.457031	-2.11241
0.212526	0.267578	0.212526	1.47648	2.04356	0							0.457697	-2.11232
0.213192	0.247466	0.213192	1.47655	2.04689	0							0.458364	-2.11224
0.213859	0.225843	0.213859	1.47656	2.05022	0							0.45903	-2.11215
0.214525	0.20664	0.214525	1.47661	2.05355	0							0.459696	-2.11206
0.215191	0.186135	0.215191	1.47662	2.05688	0							0.460362	-2.11202
0.215857	0.163422	0.215857	1.47666	2.06022	0							0.461029	-2.11197
0.216523	0.139801	0.216523	1.47663	2.06355	0							0.461695	-2.11193
0.21719	0.115601	0.21719	1.47672	2.06688	0							0.462361	-2.11189
0.217856	0.092257	0.217856	1.47675	2.07021	0							0.463027	-2.11184
0.218522	0.068912	0.218522	1.47676	2.07354	0							0.463694	-2.1118
0.219188	0.04365	0.219188	1.47681	2.07687	0							0.46436	-2.11176
0.219855	0.019275	0.219855	1.47685	2.0802	0							0.465026	-2.11171
0.220521	-0.005175	0.220521	1.47689	2.08354	0							0.465692	-2.11167
0.221187	-0.02846	0.221187	1.47691	2.08687	0							0.466358	-2.11163
0.221853	-0.049909	0.221853	1.47693	2.0902	0							0.467025	-2.11158
0.22252	-0.072862	0.22252	1.47689	2.09353	0							0.467691	-2.11154
0.223186	-0.094834	0.223186	1.47689	2.09686	0							0.468357	-2.1115
0.223852	-0.116925	0.223852	1.47692	2.10019	0							0.469023	-2.11146
0.224518	-0.140892	0.224518	1.47692	2.10352	0							0.46969	-2.11141
0.225184	-0.163514	0.225184	1.47695	2.10686	0							0.470356	-2.11137
0.225851	-0.185491	0.225851	1.477	2.11019	0							0.471022	-2.11133
0.226517	-0.206735	0.226517	1.47698	2.11352	0							0.471688	-2.11128
0.227183	-0.227835	0.227183	1.47701	2.11685	0							0.472354	-2.11124
0.227849	-0.252364	0.227849	1.47701	2.12018	0							0.473021	-2.1112
0.228516	-0.277432	0.228516	1.47705	2.12351	0							0.473687	-2.11116
0.229182	-0.302359	0.229182	1.47707	2.12685	0							0.474353	-2.11111
0.229848	-0.327025	0.229848	1.47714	2.13018	0							0.475019	-2.11107
0.230514	-0.350174	0.230514	1.47711	2.13351	0							0.475686	-2.11103
0.23118	-0.373553	0.23118	1.4771	2.13684	0							0.476352	-2.11098
0.231847	-0.394753	0.231847	1.47716	2.14017	0							0.477018	-2.11094
0.232513	-0.414408	0.232513	1.47718	2.1435	0							0.477684	-2.1109
0.233179	-0.436463	0.233179	1.47722	2.14683	0							0.47835	-2.11086
0.233845	-0.458558	0.233845	1.47724	2.15017	0							0.479017	-2.11081
0.234512	-0.480706	0.234512	1.47731	2.1535	0							0.479683	-2.11077
0.235178	-0.501848	0.235178	1.47741	2.15683	0							0.480349	-2.11073
0.235844	-0.520845	0.235844	1.47738	2.16016	0							0.481015	-2.11069
0.23651	-0.539641	0.23651	1.47739	2.16349	0							0.481682	-2.11064
0.237177	-0.558233	0.237177	1.47743	2.16682	0							0.482348	-2.1106
0.237843	-0.577355	0.237843	1.47749	2.17015	0							0.483014	-2.11056
0.238509	-0.598036	0.238509	1.47754	2.17349	0							0.48368	-2.11052
0.239175	-0.61674	0.239175	1.4776	2.17682	0							0.484347	-2.11048
0.239841	-0.635806	0.239841	1.47765	2.18015	0							0.485013	-2.11043
0.240508	-0.654536	0.240508	1.47768	2.18348	0							0.485679	-2.11039
0.241174	-0.672136	0.241174	1.47769	2.18681	0							0.486345	-2.11035
0.24184	-0.690668	0.24184	1.47774	2.19014	0							0.487011	-2.11031
0.242506	-0.709841	0.242506	1.47778	2.19347	0							0.487678	-2.11027
0.243173	-0.728588	0.243173	1.47782	2.19681	0							0.488344	-2.11022
0.243839	-0.745984	0.243839	1.47778	2.20014	0							0.48901	-2.11018
0.244505	-0.759745	0.244505	1.47775	2.20347	0							0.489676	-2.11014
0.245171	-0.773823	0.245171	1.47774	2.2068	0							0.490343	-2.1101
0.245837	-0.788812	0.245837	1.47772	2.21013	0							0.491009	-2.11005
0.246504	-0.803855	0.246504	1.47769	2.21346	0							0.491675	-2.11001
0.24717	-0.818353	0.24717	1.4777	2.2168	0							0.492341	-2.10997
0.247836	-0.832012	0.247836	1.47772	2.22013	0							0.493007	-2.10993
0.248502	-0.846164	0.248502	1.47776	2.22346	0							0.493674	-2.10989
0.249169	-0.860363	0.249169	1.47785	2.22679	0							0.49434	-2.10984
0.249835	-0.872065	0.249835	1.47792	2.23012	0							0.495006	-2.1098
0.250501	-0.883291	0.250501	1.47795	2.23345	0							0.495672	-2.10976
0.251167	-0.894495	0.251167	1.47796	2.23678	0							0.496339	-2.10972
0.251833	-0.906466	0.251833	1.47803	2.24012	0							0.497005	-2.10968
0.2525	-0.920229	0.2525	1.47808	2.24345	0							0.497671	-2.10964
0.253166	-0.934314	0.253166	1.47813	2.24678	0							0.498337	-2.1096
0.253832	-0.947557	0.253832	1.47822	2.25011	0							0.499003	-2.10955
0.254498	-0.959536	0.254498	1.47827	2.25344	0							0.49967	-2.10951
0.255165	-0.969688	0.255165	1.47828	2.25677	0							0.500336	-2.10943
0.255831	-0.979394	0.255831	1.47832	2.2601	0							0.501002	-2.10934
0.256497	-0.987633	0.256497	1.47834	2.26344	0							0.501668	-2.10926
0.257163	-0.995465	0.257163	1.47832	2.26677	0							0.502335	-2.10918
0.25783	-1.00379	0.25783	1.47829	2.2701	0							0.503001	-2.1091
0.258496	-1.01102	0.258496	1.47828	2.27343	0							0.503667	-2.10901
0.259162	-1.01874	0.259162	1.47828	2.27676	0							0.504333	-2.10893
0.259828	-1.02743	0.259828	1.47826	2.28009	0							0.505	-2.10885
0.260494	-1.03669	0.260494	1.47825	2.28342	0							0.505666	-2.10876
0.261161	-1.0453	0.261161	1.47829	2.28676	0							0.506332	-2.10868
0.261827	-1.05201	0.261827	1.47831	2.29009	0							0.506998	-2.10864
0.262493	-1.0585	0.262493	1.47837	2.29342	0							0.507664	-2.1086
0.263159	-1.06575	0.263159	1.47845	2.29675	0							0.508331	-2.10856
0.263826	-1.0737	0.263826	1.47852	2.30008	0							0.508997	-2.10852
0.264492	-1.0809	0.264492	1.47859	2.30341	0							0.509663	-2.10848
0.265158	-1.08686	0.265158	1.4786	2.30675	0							0.510329	-2.10844
0.265824	-1.09159	0.265824	1.47857	2.31008	0							0.510996	-2.1084
0.26649	-1.0954	0.26649	1.47858	2.31341	0							0.511662	-2.10836
0.267157	-1.09853	0.267157	1.4786	2.31674	0							0.512328	-2.10832
0.267823	-1.10286	0.267823	1.47864	2.32007	0							0.512994	-2.10827
0.268489	-1.107	0.268489	1.47863	2.3234	0							0.513661	-2.10823
0.269155	-1.10963	0.269155	1.4787	2.32674	0							0.514327	-2.10819
0.269822	-1.11274	0.269822	1.47873	2.33007	0							0.514993	-2.10815
0.270488	-1.11692	0.270488	1.47874	2.3334	0							0.515659	-2.10811
0.271154	-1.12241	0.271154	1.47875	2.33673	0							0.516325	-2.10807
0.27182	-1.12888	0.27182	1.47879	2.34006	0							0.516992	-2.10803
0.272487	-1.13545	0.272487	1.47883	2.34339	0							0.517658	-2.10799
0.273153	-1.14148	0.273153	1.47879	2.34672	0							0.518324	-2.10795
0.273819	-1.14671	0.273819	1.47879	2.35005	0							0.51899	-2.10791
0.274485	-1.15126	0.274485	1.47881	2.35339	0							0.519657	-2.10787
0.275151	-1.15601	0.275151	1.47886	2.35672	0							0.520323	-2.10783
0.275818	-1.15988	0.275818	1.47886	2.36005	0							0.520989	-2.10779
0.276484	-1.16389	0.276484	1.47891	2.36338	0							0.521655	-2.10775
0.27715	-1.16858	0.27715	1.47898	2.36671	0							0.522321	-2.10771
0.277816	-1.17427	0.277816	1.47904	2.37004	0							0.522988	-2.10767
0.278483	-1.18033	0.278483	1.47906	2.37337	0							0.523654	-2.10763
0.279149	-1.18579	0.279149	1.47908	2.37671	0							0.52432	-2.10759
0.279815	-1.19052	0.279815	1.47921	2.38004	0							0.524986	-2.10755
0.280481	-1.1951	0.280481	1.47926	2.38337	0							0.525653	-2.10751
0.281147	-1.20062	0.281147	1.47934	2.3867	0							0.526319	-2.10747
0.281814	-1.20807	0.281814	1.47932	2.39003	0							0.526985	-2.10743
0.28248	-1.21688	0.28248	1.47935	2.39336	0							0.527651	-2.10739
0.283146	-1.22639	0.283146	1.47937	2.3967	0							0.528317	-2.10735
0.283812	-1.23506	0.283812	1.47937	2.40003	0							0.528984	-2.10731
0.284479	-1.24207	0.284479	1.47932	2.40336	0							0.52965	-2.10727
0.285145	-1.24936	0.285145	1.47931	2.40669	0							0.530316	-2.10723
0.285811	-1.25779	0.285811	1.47938	2.41002	0							0.530982	-2.10719
0.286477	-1.26552	0.286477	1.47944	2.41335	0							0.531649	-2.10715
0.287143	-1.2729	0.287143	1.47946	2.41669	0							0.532315	-2.10711
0.28781	-1.27935	0.28781	1.47945	2.42002	0							0.532981	-2.10707
0.288476	-1.2844	0.288476	1.47946	2.42335	0							0.533647	-2.107
0.289142	-1.28761	0.289142	1.47948	2.42668	0							0.534314	-2.10692
0.289808	-1.29084	0.289808	1.4795	2.43001	0							0.53498	-2.10684
0.290475	-1.29569	0.290475	1.47956	2.43334	0							0.535646	-2.10676
0.291141	-1.30157	0.291141	1.47961	2.43667	0							0.536312	-2.10668
0.291807	-1.30737	0.291807	1.47963	2.44001	0							0.536978	-2.1066
0.292473	-1.31426	0.292473	1.47962	2.44334	0							0.537645	-2.10652
0.29314	-1.32075	0.29314	1.47965	2.44667	0							0.538311	-2.10644
0.293806	-1.3259	0.293806	1.47974	2.45	0							0.538977	-2.10636
0.294472	-1.32979	0.294472	1.47981	2.45333	0							0.539643	-2.10629
0.295138	-1.33314	0.295138	1.47984	2.45666	0							0.54031	-2.10625
0.295804	-1.33734	0.295804	1.47985	2.45999	0							0.540976	-2.10621
0.296471	-1.34218	0.296471	1.47988	2.46333	0							0.541642	-2.10617
0.297137	-1.34768	0.297137	1.47997	2.46666	0							0.542308	-2.10613
0.297803	-1.35557	0.297803	1.48001	2.46999	0							0.542974	-2.10609
0.298469	-1.36312	0.298469	1.48	2.47332	0							0.543641	-2.10605
0.299136	-1.36917	0.299136	1.48001	2.47665	0							0.544307	-2.10602
0.299802	-1.3747	0.299802	1.48006	2.47998	0							0.544973	-2.10598
0.300468	-1.38099	0.300468	1.48013	2.48332	0							0.545639	-2.10594
0.301134	-1.388	0.301134	1.48016	2.48665	0							0.546306	-2.1059
0.3018	-1.39415	0.3018	1.4802	2.48998	0							0.546972	-2.10586
0.302467	-1.39966	0.302467	1.48023	2.49331	0							0.547638	-2.10582
0.303133	-1.40657	0.303133	1.48019	2.49664	0							0.548304	-2.10579
0.303799	-1.41427	0.303799	1.4802	2.49997	0							0.54897	-2.10575
0.304465	-1.42135	0.304465	1.48021	2.5033	0							0.549637	-2.10571
0.305132	-1.42823	0.305132	1.48023	2.50664	0							0.550303	-2.10567
0.305798	-1.43637	0.305798	1.4802	2.50997	0							0.550969	-2.10563
0.306464	-1.44459	0.306464	1.48014	2.5133	0							0.551635	-2.10559
0.30713	-1.45125	0.30713	1.4801	2.51663	0							0.552302	-2.10556
0.307797	-1.45684	0.307797	1.48008	2.51996	0							0.552968	-2.10552
0.308463	-1.46259	0.308463	1.48015	2.52329	0							0.553634	-2.10548
0.309129	-1.46739	0.309129	1.48024	2.52662	0							0.5543	-2.10544
0.309795	-1.47309	0.309795	1.48025	2.52996	0							0.554967	-2.1054
0.310461	-1.48066	0.310461	1.48027	2.53329	0							0.555633	-2.10537
0.311128	-1.48973	0.311128	1.48036	2.53662	0							0.556299	-2.10533
0.311794	-1.49897	0.311794	1.48044	2.53995	0							0.556965	-2.10529
0.31246	-1.50717	0.31246	1.48049	2.54328	0							0.557631	-2.10525
0.313126	-1.51488	0.313126	1.48054	2.54661	0							0.558298	-2.10521
0.313793	-1.52204	0.313793	1.48061	2.54994	0							0.558964	-2.10518
0.314459	-1.52685	0.314459	1.4806	2.55328	0							0.55963	-2.10514
0.315125	-1.53292	0.315125	1.48058	2.55661	0							0.560296	-2.10506
0.315791	-1.54084	0.315791	1.48063	2.55994	0							0.560963	-2.10499
0.316457	-1.549	0.316457	1.48067	2.56327	0							0.561629	-2.10491
0.317124	-1.5565	0.317124	1.48069	2.5666	0							0.562295	-2.10484
0.31779	-1.56331	0.31779	1.4807	2.56993	0							0.562961	-2.10476
0.318456	-1.56992	0.318456	1.48076	2.57327	0							0.563627	-2.10469
0.319122	-1.57566	0.319122	1.48082	2.5766	0							0.564294	-2.10461
0.319789	-1.57948	0.319789	1.48084	2.57993	0							0.56496	-2.10454
0.320455	-1.58258	0.320455	1.48086	2.58326	0							0.565626	-2.10446
0.321121	-1.58642	0.321121	1.4809	2.58659	0							0.566292	-2.10439
0.321787	-1.591	0.321787	1.48089	2.58992	0							0.566959	-2.10435
0.322453	-1.59598	0.322453	1.48089	2.59325	0							0.567625	-2.10431
0.32312	-1.6017	0.32312	1.4809	2.59659	0							0.568291	-2.10427
0.323786	-1.60863	0.323786	1.48091	2.59992	0							0.568957	-2.10424
0.324452	-1.61592	0.324452	1.48091	2.60325	0							0.569623	-2.1042
0.325118	-1.62271	0.325118	1.48086	2.60658	0							0.57029	-2.10417
0.325785	-1.62836	0.325785	1.48084	2.60991	0							0.570956	-2.10413
0.326451	-1.6322	0.326451	1.48086	2.61324	0							0.571622	-2.10409
0.327117	-1.63585	0.327117	1.4809	2.61657	0							0.572288	-2.10405
0.327783	-1.6405	0.327783	1.48093	2.61991	0							0.572955	-2.10402
0.32845	-1.64578	0.32845	1.48091	2.62324	0							0.573621	-2.10402
0.329116	-1.65109	0.329116	1.48094	2.62657	0							0.574287	-2.10402
0.329782	-1.65632	0.329782	1.48094	2.6299	0							0.574953	-2.10402
0.330448	-1.66165	0.330448	1.48095	2.63323	0							0.57562	-2.10402
0.331114	-1.66757	0.331114	1.48097	2.63656	0							0.576286	-2.10402
0.331781	-1.6713	0.331781	1.48096	2.63989	0							0.576952	-2.10402
0.332447	-1.67345	0.332447	1.48098	2.64323	0							0.577618	-2.10402
0.333113	-1.67561	0.333113	1.48103	2.64656	0							0.578285	-2.10402
0.333779	-1.67874	0.333779	1.48104	2.64989	0							0.578951	-2.10402
0.334446	-1.68335	0.334446	1.48109	2.65322	0							0.579617	-2.10402
0.335112	-1.68856	0.335112	1.4811	2.65655	0							0.580283	-2.10394
0.335778	-1.69371	0.335778	1.48117	2.65988	0							0.580949	-2.10387
0.336444	-1.69875	0.336444	1.48121	2.66322	0							0.581616	-2.1038
0.33711	-1.70372	0.33711	1.48125	2.66655	0							0.582282	-2.10372
0.337777	-1.70888	0.337777	1.48131	2.66988	0							0.582948	-2.10365
0.338443	-1.71399	0.338443	1.48137	2.67321	0							0.583614	-2.10358
0.339109	-1.71897	0.339109	1.4814	2.67654	0							0.58428	-2.10351
0.339775	-1.72409	0.339775	1.48141	2.67987	0							0.584947	-2.10343
0.340442	-1.72826	0.340442	1.48141	2.6832	0							0.585613	-2.10336
0.341108	-1.73145	0.341108	1.48145	2.68654	0							0.586279	-2.10329
0.341774	-1.73439	0.341774	1.48148	2.68987	0							0.586945	-2.10322
0.34244	-1.7383	0.34244	1.48151	2.6932	0							0.587612	-2.10314
0.343106	-1.74311	0.343106	1.48153	2.69653	0							0.588278	-2.10307
0.343773	-1.74726	0.343773	1.48152	2.69986	0							0.588944	-2.103
0.344439	-1.75028	0.344439	1.48153	2.70319	0							0.58961	-2.10293
0.345105	-1.75299	0.345105	1.48157	2.70652	0							0.590276	-2.10286
0.345771	-1.75579	0.345771	1.48154	2.70986	0							0.590943	-2.10278
0.346438	-1.75886	0.346438	1.48153	2.71319	0							0.591609	-2.10271
0.347104	-1.76184	0.347104	1.48151	2.71652	0							0.592275	-2.10264
0.34777	-1.76426	0.34777	1.4815	2.71985	0							0.592941	-2.10257
0.348436	-1.7661	0.348436	1.48155	2.72318	0							0.593608	-2.10257
0.349103	-1.76796	0.349103	1.48163	2.72651	0							0.594274	-2.10257
0.349769	-1.77056	0.349769	1.48172	2.72984	0							0.59494	-2.10257
0.350435	-1.77382	0.350435	1.48179	2.73318	0							0.595606	-2.10257
0.351101	-1.77625	0.351101	1.48183	2.73651	0							0.596273	-2.10257
0.351767	-1.77791	0.351767	1.48187	2.73984	0							0.596939	-2.10257
0.352434	-1.77956	0.352434	1.48193	2.74317	0							0.597605	-2.10257
0.3531	-1.78136	0.3531	1.48199	2.7465	0							0.598271	-2.10257
0.353766	-1.78326	0.353766	1.48201	2.74983	0							0.598938	-2.10257
0.354432	-1.78504	0.354432	1.48204	2.75317	0							0.599604	-2.10257
0.355099	-1.78715	0.355099	1.48209	2.7565	0							0.60027	-2.1025
0.355765	-1.78957	0.355765	1.48212	2.75983	0							0.600936	-2.10243
0.356431	-1.79188	0.356431	1.48214	2.76316	0							0.601602	-2.10236
0.357097	-1.79381	0.357097	1.48218	2.76649	0							0.602269	-2.10229
0.357763	-1.79584	0.357763	1.48221	2.76982	0							0.602935	-2.10222
0.35843	-1.79836	0.35843	1.48221	2.77315	0							0.603601	-2.10215
0.359096	-1.80122	0.359096	1.48227	2.77649	0							0.604267	-2.10208
0.359762	-1.80372	0.359762	1.48231	2.77982	0							0.604934	-2.10201
0.360428	-1.80637	0.360428	1.48229	2.78315	0							0.6056	-2.10194
0.361095	-1.80935	0.361095	1.4823	2.78648	0							0.606266	-2.10187
0.361761	-1.81253	0.361761	1.48238	2.78981	0							0.606932	-2.1018
0.362427	-1.8163	0.362427	1.48243	2.79314	0							0.607598	-2.10173
0.363093	-1.8201	0.363093	1.48247	2.79647	0							0.608265	-2.10166
0.363759	-1.82339	0.363759	1.48249	2.79981	0							0.608931	-2.10159
0.364426	-1.82639	0.364426	1.48247	2.80314	0							0.609597	-2.10152
0.365092	-1.82969	0.365092	1.48242	2.80647	0							0.610263	-2.10146
0.365758	-1.83345	0.365758	1.48242	2.8098	0							0.610929	-2.10139
0.366424	-1.83682	0.366424	1.48245	2.81313	0							0.611596	-2.10132
0.367091	-1.83961	0.367091	1.48249	2.81646	0							0.612262	-2.10125
0.367757	-1.84249	0.367757	1.48257	2.81979	0							0.612928	-2.10118
0.368423	-1.84564	0.368423	1.48266	2.82313	0							0.613594	-2.10118
0.369089	-1.84942	0.369089	1.48271	2.82646	0							0.614261	-2.10118
0.369756	-1.85368	0.369756	1.48272	2.82979	0							0.614927	-2.10118
0.370422	-1.85786	0.370422	1.48272	2.83312	0							0.615593	-2.10118
0.371088	-1.86124	0.371088	1.48272	2.83645	0							0.616259	-2.10118
0.371754	-1.86375	0.371754	1.4827	2.83978	0							0.616926	-2.10118
0.37242	-1.86566	0.37242	1.48268	2.84312	0							0.617592	-2.10118
0.373087	-1.8672	0.373087	1.48268	2.84645	0							0.618258	-2.10118
0.373753	-1.86891	0.373753	1.48271	2.84978	0							0.618924	-2.10118
0.374419	-1.87153	0.374419	1.48272	2.85311	0							0.619591	-2.10118
0.375085	-1.87465	0.375085	1.48277	2.85644	0							0.620257	-2.10111
0.375752	-1.87763	0.375752	1.48284	2.85977	0							0.620923	-2.10105
0.376418	-1.88082	0.376418	1.48282	2.8631	0							0.621589	-2.10098
0.377084	-1.88373	0.377084	1.48285	2.86644	0							0.622255	-2.10091
0.37775	-1.88595	0.37775	1.48286	2.86977	0							0.622922	-2.10084
0.378417	-1.88744	0.378417	1.48287	2.8731	0							0.623588	-2.10115
0.379083	-1.88814	0.379083	1.48294	2.87643	0							0.624254	-2.10297
0.379749	-1.88825	0.379749	1.48297	2.87976	0							0.62492	-2.10394
0.380415	-1.88846	0.380415	1.48302	2.88309	0							0.625587	-2.10348
0.381081	-1.88932	0.381081	1.48306	2.88642	0							0.626253	-2.10266
0.381748	-1.89122	0.381748	1.48311	2.88976	0							0.626919	-2.10244
0.382414	-1.89331	0.382414	1.48315	2.89309	0							0.627585	-2.10241
0.38308	-1.89454	0.38308	1.4832	2.89642	0							0.628251	-2.10219
0.383746	-1.89493	0.383746	1.48325	2.89975	0							0.628918	-2.10266
0.384413	-1.89495	0.384413	1.48331	2.90308	0							0.629584	-2.10355
0.385079	-1.89579	0.385079	1.48338	2.90641	0							0.63025	-2.10409
0.385745	-1.89658	0.385745	1.48338	2.90975	0							0.630916	-2.10431
0.386411	-1.89714	0.386411	1.48335	2.91308	0							0.631582	-2.10544
0.387077	-1.89813	0.387077	1.48335	2.91641	0							0.632249	-2.10685
0.387744	-1.90007	0.387744	1.48339	2.91974	0							0.632915	-2.10796
0.38841	-1.90185	0.38841	1.48337	2.92307	0							0.633581	-2.10851
0.389076	-1.90341	0.389076	1.48336	2.9264	0							0.634247	-2.10908
0.389742	-1.90529	0.389742	1.48339	2.92973	0							0.634914	-2.10981
0.390409	-1.90756	0.390409	1.48341	2.93307	0							0.63558	-2.11048
0.391075	-1.90921	0.391075	1.48339	2.9364	0							0.636246	-2.11064
0.391741	-1.91057	0.391741	1.4834	2.93973	0							0.636912	-2.11003
0.392407	-1.91239	0.392407	1.48341	2.94306	0							0.637579	-2.10941
0.393073	-1.91416	0.393073	1.48346	2.94639	0							0.638245	-2.10921
0.39374	-1.9158	0.39374	1.4835	2.94972	0							0.638911	-2.10929
0.394406	-1.91787	0.394406	1.48353	2.95305	0							0.639577	-2.10883
0.395072	-1.9205	0.395072	1.48357	2.95639	0							0.640244	-2.10747
0.395738	-1.92341	0.395738	1.48362	2.95972	0							0.64091	-2.1061
0.396405	-1.9267	0.396405	1.48367	2.96305	0							0.641576	-2.10563
0.397071	-1.93008	0.397071	1.48371	2.96638	0							0.642242	-2.10637
0.397737	-1.93304	0.397737	1.48374	2.96971	0							0.642908	-2.10689
0.398403	-1.93498	0.398403	1.48376	2.97304	0							0.643575	-2.10659
0.39907	-1.93515	0.39907	1.48378	2.97637	0							0.644241	-2.10589
0.399736	-1.93516	0.399736	1.48373	2.97971	0							0.644907	-2.10501
0.400402	-1.93632	0.400402	1.4837	2.98304	0							0.645573	-2.10359
0.401068	-1.93912	0.401068	1.48372	2.98637	0							0.64624	-2.10227
0.401734	-1.94208	0.401734	1.48376	2.9897	0							0.646906	-2.10164
0.402401	-1.94419	0.402401	1.48383	2.99303	0							0.647572	-2.10188
0.403067	-1.94575	0.403067	1.48387	2.99636	0							0.648238	-2.10225
0.403733	-1.94676	0.403733	1.48391	2.9997	0							0.648904	-2.10225
0.404399	-1.94697	0.404399	1.48393	3.00303	0							0.649571	-2.10188
0.405066	-1.94721	0.405066	1.48395	3.00636	0							0.650237	-2.10138
0.405732	-1.94805	0.405732	1.48398	3.00969	0							0.650903	-2.10121
0.406398	-1.94923	0.406398	1.48403	3.01302	0							0.651569	-2.10163
0.407064	-1.95032	0.407064	1.48409	3.01635	0							0.652236	-2.10229
0.40773	-1.9518	0.40773	1.48414	3.01968	0							0.652902	-2.10296
0.408397	-1.95358	0.408397	1.48418	3.02302	0							0.653568	-2.10357
0.409063	-1.95476	0.409063	1.48421	3.02635	0							0.654234	-2.10431
0.409729	-1.95473	0.409729	1.48422	3.02968	0							0.6549	-2.10497
0.410395	-1.954	0.410395	1.48427	3.03301	0							0.655567	-2.10564
0.411062	-1.95322	0.411062	1.48431	3.03634	0							0.656233	-2.10656
0.411728	-1.9524	0.411728	1.4843	3.03967	0							0.656899	-2.1077
0.412394	-1.95147	0.412394	1.48428	3.043	0							0.657565	-2.10876
0.41306	-1.95091	0.41306	1.48423	3.04634	0							0.658232	-2.10958
0.413726	-1.95086	0.413726	1.48421	3.04967	0							0.658898	-2.11015
0.414393	-1.95104	0.414393	1.48426	3.053	0							0.659564	-2.11078
0.415059	-1.95148	0.415059	1.48425	3.05633	0							0.66023	-2.11175
0.415725	-1.95324	0.415725	1.48425	3.05966	0							0.660897	-2.11276
0.416391	-1.95607	0.416391	1.48434	3.06299	0							0.661563	-2.11332
0.417058	-1.95851	0.417058	1.48437	3.06632	0							0.662229	-2.11328
0.417724	-1.95933	0.417724	1.48434	3.06966	0							0.662895	-2.11332
0.41839	-1.95857	0.41839	1.48436	3.07299	0							0.663561	-2.11359
0.419056	-1.95759	0.419056	1.48439	3.07632	0							0.664228	-2.11389
0.419723	-1.95724	0.419723	1.48445	3.07965	0							0.664894	-2.1138
0.420389	-1.95788	0.420389	1.48448	3.08298	0							0.66556	-2.11352
0.421055	-1.95961	0.421055	1.48448	3.08631	0							0.666226	-2.11345
0.421721	-1.96149	0.421721	1.48448	3.08964	0							0.666893	-2.11383
0.422387	-1.96296	0.422387	1.48448	3.09298	0							0.667559	-2.11428
0.423054	-1.96407	0.423054	1.48447	3.09631	0							0.668225	-2.11427
0.42372	-1.96533	0.42372	1.48452	3.09964	0							0.668891	-2.11431
0.424386	-1.96623	0.424386	1.48456	3.10297	0							0.669557	-2.11454
0.425052	-1.96653	0.425052	1.48459	3.1063	0							0.670224	-2.1146
0.425719	-1.96685	0.425719	1.48464	3.10963	0							0.67089	-2.11388
0.426385	-1.96813	0.426385	1.4847	3.11296	0							0.671556	-2.11325
0.427051	-1.97027	0.427051	1.48475	3.1163	0							0.672222	-2.11279
0.427717	-1.97266	0.427717	1.48479	3.11963	0							0.672889	-2.11235
0.428383	-1.97515	0.428383	1.48483	3.12296	0							0.673555	-2.11168
0.42905	-1.97771	0.42905	1.48488	3.12629	0							0.674221	-2.11113
0.429716	-1.97984	0.429716	1.48489	3.12962	0							0.674887	-2.11077
0.430382	-1.98116	0.430382	1.48489	3.13295	0							0.675553	-2.11027
0.431048	-1.98176	0.431048	1.48496	3.13629	0							0.67622	-2.10887
0.431715	-1.9819	0.431715	1.48502	3.13962	0							0.676886	-2.10722
0.432381	-1.98294	0.432381	1.48504	3.14295	0							0.677552	-2.10591
0.433047	-1.98478	0.433047	1.48502	3.14628	0							0.678218	-2.10525
0.433713	-1.98662	0.433713	1.48497	3.14961	0							0.678885	-2.10566
0.434379	-1.98846	0.434379	1.48495	3.15294	0							0.679551	-2.10706
0.435046	-1.99098	0.435046	1.48494	3.15627	0							0.680217	-2.10826
0.435712	-1.99379	0.435712	1.48491	3.15961	0							0.680883	-2.10839
0.436378	-1.99603	0.436378	1.48495	3.16294	0							0.68155	-2.10731
0.437044	-1.99729	0.437044	1.48502	3.16627	0							0.682216	-2.10671
0.437711	-1.99726	0.437711	1.48505	3.1696	0							0.682882	-2.10677
0.438377	-1.99689	0.438377	1.48506	3.17293	0							0.683548	-2.10698
0.439043	-1.99701	0.439043	1.48506	3.17626	0							0.684214	-2.1068
0.439709	-1.99796	0.439709	1.48507	3.17959	0							0.684881	-2.1066
0.440376	-1.99902	0.440376	1.48505	3.18293	0							0.685547	-2.10612
0.441042	-1.9998	0.441042	1.48504	3.18626	0							0.686213	-2.10506
0.441708	-2.00046	0.441708	1.48505	3.18959	0							0.686879	-2.10376
0.442374	-2.00104	0.442374	1.48506	3.19292	0							0.687546	-2.10342
0.44304	-2.00175	0.44304	1.48509	3.19625	0							0.688212	-2.10354
0.443707	-2.00235	0.443707	1.48515	3.19958	0							0.688878	-2.10372
0.444373	-2.00281	0.444373	1.48519	3.20291	0							0.689544	-2.10393
0.445039	-2.00342	0.445039	1.48518	3.20625	0							0.69021	-2.10444
0.445705	-2.00408	0.445705	1.48518	3.20958	0							0.690877	-2.10487
0.446372	-2.0043	0.446372	1.48524	3.21291	0							0.691543	-2.10537
0.447038	-2.0045	0.447038	1.48527	3.21624	0							0.692209	-2.10632
0.447704	-2.00526	0.447704	1.48527	3.21957	0							0.692875	-2.10788
0.44837	-2.00661	0.44837	1.48528	3.2229	0							0.693542	-2.10886
0.449037	-2.00708	0.449037	1.4853	3.22624	0							0.694208	-2.10929
0.449703	-2.00655	0.449703	1.48535	3.22957	0							0.694874	-2.1098
0.450369	-2.00564	0.450369	1.48534	3.2329	0							0.69554	-2.11065
0.451035	-2.00457	0.451035	1.48531	3.23623	0							0.696206	-2.11028
0.451701	-2.00341	0.451701	1.4853	3.23956	0							0.696873	-2.10913
0.452368	-2.0024	0.452368	1.48531	3.24289	0							0.697539	-2.10825
0.453034	-2.00184	0.453034	1.48533	3.24622	0							0.698205	-2.10867
0.4537	-2.00184	0.4537	1.4854	3.24956	0							0.698871	-2.10895
0.454366	-2.00282	0.454366	1.48545	3.25289	0							0.699538	-2.10869
0.455032	-2.00479	0.455032	1.48546	3.25622	0							0.700204	-2.10838
0.455699	-2.00707	0.455699	1.48553	3.25955	0							0.70087	-2.10847
0.456365	-2.00875	0.456365	1.48562	3.26288	0							0.701536	-2.10858
0.457031	-2.00983	0.457031	1.48565	3.26621	0							0.702203	-2.10891
0.457697	-2.0109	0.457697	1.48564	3.26954	0							0.702869	-2.10981
0.458364	-2.01214	0.458364	1.48568	3.27288	0							0.703535	-2.11091
0.45903	-2.01355	0.45903	1.48569	3.27621	0							0.704201	-2.1111
0.459696	-2.01488	0.459696	1.48571	3.27954	0							0.704867	-2.11086
0.460362	-2.01653	0.460362	1.48579	3.28287	0							0.705534	-2.1108
0.461029	-2.01859	0.461029	1.48582	3.2862	0							0.7062	-2.111
0.461695	-2.02013	0.461695	1.48587	3.28953	0							0.706866	-2.1109
0.462361	-2.02035	0.462361	1.48592	3.29286	0							0.707532	-2.11082
0.463027	-2.0201	0.463027	1.48594	3.2962	0							0.708199	-2.1107
0.463693	-2.02078	0.463693	1.48595	3.29953	0							0.708865	-2.11038
0.46436	-2.02229	0.46436	1.48598	3.30286	0							0.709531	-2.10999
0.465026	-2.02378	0.465026	1.48595	3.30619	0							0.710197	-2.10992
0.465692	-2.02508	0.465692	1.4859	3.30952	0							0.710863	-2.10956
0.466358	-2.02664	0.466358	1.48585	3.31285	0							0.71153	-2.10847
0.467025	-2.02851	0.467025	1.48584	3.31619	0							0.712196	-2.10684
0.467691	-2.03048	0.467691	1.4859	3.31952	0							0.712862	-2.10583
0.468357	-2.03248	0.468357	1.48592	3.32285	0							0.713528	-2.10575
0.469023	-2.03441	0.469023	1.48589	3.32618	0							0.714195	-2.10659
0.46969	-2.03597	0.46969	1.48589	3.32951	0							0.714861	-2.10796
0.470356	-2.03704	0.470356	1.48591	3.33284	0							0.715527	-2.10939
0.471022	-2.03813	0.471022	1.48596	3.33617	0							0.716193	-2.11114
0.471688	-2.03917	0.471688	1.48597	3.33951	0							0.716859	-2.11288
0.472354	-2.03952	0.472354	1.48599	3.34284	0							0.717526	-2.11388
0.473021	-2.03913	0.473021	1.48599	3.34617	0							0.718192	-2.11411
0.473687	-2.0385	0.473687	1.48594	3.3495	0							0.718858	-2.11411
0.474353	-2.03804	0.474353	1.48592	3.35283	0							0.719524	-2.11435
0.475019	-2.03763	0.475019	1.48595	3.35616	0							0.720191	-2.11536
0.475686	-2.03715	0.475686	1.486	3.35949	0							0.720857	-2.11687
0.476352	-2.03698	0.476352	1.48606	3.36283	0							0.721523	-2.11785
0.477018	-2.03664	0.477018	1.48611	3.36616	0							0.722189	-2.11828
0.477684	-2.03565	0.477684	1.48617	3.36949	0							0.722856	-2.11828
0.47835	-2.03472	0.47835	1.48619	3.37282	0							0.723522	-2.11837
0.479017	-2.03488	0.479017	1.48622	3.37615	0							0.724188	-2.11842
0.479683	-2.03651	0.479683	1.48624	3.37948	0							0.724854	-2.11844
0.480349	-2.0383	0.480349	1.48629	3.38281	0							0.72552	-2.11856
0.481015	-2.03929	0.481015	1.48636	3.38615	0							0.726187	-2.11891
0.481682	-2.03979	0.481682	1.48641	3.38948	0							0.726853	-2.1191
0.482348	-2.04009	0.482348	1.48648	3.39281	0							0.727519	-2.11956
0.483014	-2.0401	0.483014	1.4865	3.39614	0							0.728185	-2.12046
0.48368	-2.03979	0.48368	1.48652	3.39947	0							0.728852	-2.1215
0.484346	-2.0394	0.484346	1.4865	3.4028	0							0.729518	-2.12211
0.485013	-2.03945	0.485013	1.48645	3.40614	0							0.730184	-2.12254
0.485679	-2.04002	0.485679	1.48647	3.40947	0							0.73085	-2.12269
0.486345	-2.04078	0.486345	1.48652	3.4128	0							0.731516	-2.12228
0.487011	-2.04162	0.487011	1.48653	3.41613	0							0.732183	-2.12205
0.487678	-2.04218	0.487678	1.48653	3.41946	0							0.732849	-2.1214
0.488344	-2.0421	0.488344	1.48655	3.42279	0							0.733515	-2.1199
0.48901	-2.04177	0.48901	1.48656	3.42612	0							0.734181	-2.1179
0.489676	-2.04192	0.489676	1.48656	3.42946	0							0.734848	-2.11694
0.490343	-2.04282	0.490343	1.48658	3.43279	0							0.735514	-2.11703
0.491009	-2.04397	0.491009	1.48663	3.43612	0							0.73618	-2.11725
0.491675	-2.04454	0.491675	1.48666	3.43945	0							0.736846	-2.11679
0.492341	-2.04408	0.492341	1.48666	3.44278	0							0.737513	-2.1159
0.493007	-2.04276	0.493007	1.48669	3.44611	0							0.738179	-2.11561
0.493674	-2.04213	0.493674	1.48673	3.44944	0							0.738845	-2.11585
0.49434	-2.0427	0.49434	1.48676	3.45278	0							0.739511	-2.11631
0.495006	-2.04364	0.495006	1.48685	3.45611	0							0.740177	-2.11651
0.495672	-2.04453	0.495672	1.48695	3.45944	0							0.740844	-2.11625
0.496339	-2.04461	0.496339	1.48704	3.46277	0							0.74151	-2.11583
0.497005	-2.04465	0.497005	1.48711	3.4661	0							0.742176	-2.11506
0.497671	-2.04555	0.497671	1.48711	3.46943	0							0.742842	-2.11374
0.498337	-2.04693	0.498337	1.4871	3.47276	0							0.743509	-2.11273
0.499003	-2.04766	0.499003	1.48714	3.4761	0							0.744175	-2.11201
0.49967	-2.04798	0.49967	1.48717	3.47943	0							0.744841	-2.11129
0.500336	-2.04864	0.500336	1.48719	3.48276	0							0.745507	-2.11066
0.501002	-2.04941	0.501002	1.48722	3.48609	0							0.746174	-2.11104
0.501668	-2.04975	0.501668	1.48725	3.48942	0							0.74684	-2.11152
0.502335	-2.05015	0.502335	1.48726	3.49275	0							0.747506	-2.1122
0.503001	-2.05108	0.503001	1.48726	3.49609	0							0.748172	-2.11304
0.503667	-2.05207	0.503667	1.48726	3.49942	0							0.748838	-2.1137
0.504333	-2.05248	0.504333	1.48722	3.50275	0							0.749505	-2.1147
0.505	-2.0529	0.505	1.48722	3.50608	0							0.750171	-2.11632
0.505666	-2.05376	0.505666	1.48724	3.50941	0							0.750837	-2.11856
0.506332	-2.05461	0.506332	1.48725	3.51274	0							0.751503	-2.12027
0.506998	-2.05495	0.506998	1.48724	3.51607	0							0.752169	-2.12104
0.507664	-2.05547	0.507664	1.48722	3.51941	0							0.752836	-2.12118
0.508331	-2.05697	0.508331	1.48723	3.52274	0							0.753502	-2.12133
0.508997	-2.05936	0.508997	1.48724	3.52607	0							0.754168	-2.12205
0.509663	-2.06168	0.509663	1.48724	3.5294	0							0.754834	-2.12266
0.510329	-2.06264	0.510329	1.48724	3.53273	0							0.755501	-2.12296
0.510996	-2.06237	0.510996	1.48727	3.53606	0							0.756167	-2.12254
0.511662	-2.06185	0.511662	1.48731	3.53939	0							0.756833	-2.12155
0.512328	-2.06146	0.512328	1.48735	3.54273	0							0.757499	-2.12097
0.512994	-2.06173	0.512994	1.48741	3.54606	0							0.758166	-2.1204
0.51366	-2.06211	0.51366	1.48744	3.54939	0							0.758832	-2.12008
0.514327	-2.06144	0.514327	1.48746	3.55272	0							0.759498	-2.12067
0.514993	-2.06001	0.514993	1.48746	3.55605	0							0.760164	-2.12205
0.515659	-2.05897	0.515659	1.48747	3.55938	0							0.760831	-2.12336
0.516325	-2.05878	0.516325	1.4875	3.56272	0							0.761497	-2.12449
0.516992	-2.0587	0.516992	1.48754	3.56605	0							0.762163	-2.12512
0.517658	-2.05872	0.517658	1.48757	3.56938	0							0.762829	-2.1247
0.518324	-2.05914	0.518324	1.48758	3.57271	0							0.763495	-2.12391
0.51899	-2.05954	0.51899	1.48763	3.57604	0							0.764162	-2.12272
0.519656	-2.05922	0.519656	1.48768	3.57937	0							0.764828	-2.12142
0.520323	-2.0585	0.520323	1.48771	3.5827	0							0.765494	-2.12035
0.520989	-2.05814	0.520989	1.48775	3.58604	0							0.76616	-2.11894
0.521655	-2.05805	0.521655	1.48777	3.58937	0							0.766827	-2.11698
0.522321	-2.05777	0.522321	1.48777	3.5927	0							0.767493	-2.11459
0.522988	-2.05773	0.522988	1.48775	3.59603	0							0.768159	-2.11269
0.523654	-2.05796	0.523654	1.48773	3.59936	0							0.768825	-2.11153
0.52432	-2.05781	0.52432	1.48773	3.60269	0							0.769491	-2.11083
0.524986	-2.05693	0.524986	1.48776	3.60602	0							0.770158	-2.11057
0.525653	-2.05599	0.525653	1.48779	3.60936	0							0.770824	-2.11088
0.526319	-2.05569	0.526319	1.48783	3.61269	0							0.77149	-2.11096
0.526985	-2.05611	0.526985	1.4879	3.61602	0							0.772156	-2.11003
0.527651	-2.05679	0.527651	1.48796	3.61935	0							0.772823	-2.10859
0.528317	-2.05736	0.528317	1.48797	3.62268	0							0.773489	-2.10855
0.528984	-2.05747	0.528984	1.48798	3.62601	0							0.774155	-2.11029
0.52965	-2.0568	0.52965	1.48802	3.62934	0							0.774821	-2.11252
0.530316	-2.05582	0.530316	1.48802	3.63268	0							0.775487	-2.11471
0.530982	-2.05534	0.530982	1.48804	3.63601	0							0.776154	-2.11658
0.531649	-2.05548	0.531649	1.48807	3.63934	0							0.77682	-2.11744
0.532315	-2.05639	0.532315	1.48811	3.64267	0							0.777486	-2.11762
0.532981	-2.05759	0.532981	1.48815	3.646	0							0.778152	-2.11753
0.533647	-2.05813	0.533647	1.48817	3.64933	0							0.778819	-2.11764
0.534313	-2.05766	0.534313	1.48818	3.65267	0							0.779485	-2.1181
0.53498	-2.05649	0.53498	1.48817	3.656	0							0.780151	-2.11882
0.535646	-2.05573	0.535646	1.48817	3.65933	0							0.780817	-2.11956
0.536312	-2.0559	0.536312	1.48817	3.66266	0							0.781484	-2.1199
0.536978	-2.05632	0.536978	1.48818	3.66599	0							0.78215	-2.11997
0.537645	-2.05678	0.537645	1.4882	3.66932	0							0.782816	-2.12048
0.538311	-2.05745	0.538311	1.48822	3.67265	0							0.783482	-2.12152
0.538977	-2.05773	0.538977	1.48825	3.67599	0							0.784148	-2.12288
0.539643	-2.05706	0.539643	1.48826	3.67932	0							0.784815	-2.12323
0.54031	-2.05613	0.54031	1.48824	3.68265	0							0.785481	-2.12296
0.540976	-2.05559	0.540976	1.48827	3.68598	0							0.786147	-2.12293
0.541642	-2.05557	0.541642	1.48831	3.68931	0							0.786813	-2.12323
0.542308	-2.05554	0.542308	1.48833	3.69264	0							0.78748	-2.12288
0.542974	-2.05527	0.542974	1.48832	3.69597	0							0.788146	-2.12266
0.543641	-2.05469	0.543641	1.4883	3.69931	0							0.788812	-2.12343
0.544307	-2.05456	0.544307	1.48833	3.70264	0							0.789478	-2.12503
0.544973	-2.05536	0.544973	1.4884	3.70597	0							0.790144	-2.12546
0.545639	-2.05647	0.545639	1.4885	3.7093	0							0.790811	-2.1241
0.546306	-2.05732	0.546306	1.48857	3.71263	0							0.791477	-2.12294
0.546972	-2.05756	0.546972	1.48856	3.71596	0							0.792143	-2.12238
0.547638	-2.05771	0.547638	1.48852	3.71929	0							0.792809	-2.122
0.548304	-2.05799	0.548304	1.48852	3.72263	0							0.793476	-2.12159
0.54897	-2.05787	0.54897	1.48856	3.72596	0							0.794142	-2.1216
0.549637	-2.05782	0.549637	1.48857	3.72929	0							0.794808	-2.12163
0.550303	-2.05875	0.550303	1.48856	3.73262	0							0.795474	-2.12113
0.550969	-2.06028	0.550969	1.48857	3.73595	0							0.79614	-2.12035
0.551635	-2.06148	0.551635	1.48862	3.73928	0							0.796807	-2.11962
0.552302	-2.06156	0.552302	1.48863	3.74262	0							0.797473	-2.11914
0.552968	-2.06149	0.552968	1.48863	3.74595	0							0.798139	-2.11905
0.553634	-2.06228	0.553634	1.48865	3.74928	0							0.798805	-2.11921
0.5543	-2.06335	0.5543	1.48869	3.75261	0							0.799472	-2.11893
0.554966	-2.06441	0.554966	1.48874	3.75594	0							0.800138	-2.11818
0.555633	-2.06611	0.555633	1.48879	3.75927	0							0.800804	-2.11731
0.556299	-2.06863	0.556299	1.48884	3.7626	0							0.80147	-2.11744
0.556965	-2.07116	0.556965	1.4889	3.76594	0							0.802137	-2.11815
0.557631	-2.07317	0.557631	1.48894	3.76927	0							0.802803	-2.11853
0.558298	-2.07465	0.558298	1.48897	3.7726	0							0.803469	-2.11834
0.558964	-2.07616	0.558964	1.48897	3.77593	0							0.804135	-2.11786
0.55963	-2.07779	0.55963	1.48898	3.77926	0							0.804801	-2.11742
0.560296	-2.07912	0.560296	1.48898	3.78259	0							0.805468	-2.11689
0.560963	-2.07956	0.560963	1.48897	3.78593	0							0.806134	-2.11655
0.561629	-2.07954	0.561629	1.48896	3.78926	0							0.8068	-2.11705
0.562295	-2.08005	0.562295	1.48891	3.79259	0							0.807466	-2.11796
0.562961	-2.08119	0.562961	1.48892	3.79592	0							0.808133	-2.11838
0.563627	-2.08263	0.563627	1.48894	3.79925	0							0.808799	-2.11818
0.564294	-2.08378	0.564294	1.48893	3.80258	0							0.809465	-2.11773
0.56496	-2.0843	0.56496	1.48891	3.80591	0							0.810131	-2.11716
0.565626	-2.08395	0.565626	1.48894	3.80925	0							0.810797	-2.11554
0.566292	-2.08275	0.566292	1.48899	3.81258	0							0.811464	-2.11343
0.566959	-2.08135	0.566959	1.48902	3.81591	0							0.81213	-2.1119
0.567625	-2.08066	0.567625	1.48899	3.81924	0							0.812796	-2.11068
0.568291	-2.08079	0.568291	1.48895	3.82257	0							0.813462	-2.10948
0.568957	-2.08221	0.568957	1.48894	3.8259	0							0.814129	-2.10848
0.569623	-2.08413	0.569623	1.48895	3.82923	0							0.814795	-2.1077
0.57029	-2.08477	0.57029	1.48898	3.83257	0							0.815461	-2.10669
0.570956	-2.08431	0.570956	1.48903	3.8359	0							0.816127	-2.10621
0.571622	-2.08342	0.571622	1.48903	3.83923	0							0.816793	-2.10631
0.572288	-2.0827	0.572288	1.48905	3.84256	0							0.81746	-2.10679
0.572955	-2.08221	0.572955	1.48909	3.84589	0							0.818126	-2.10694
0.573621	-2.08188	0.573621	1.48914	3.84922	0							0.818792	-2.10631
0.574287	-2.08187	0.574287	1.48918	3.85256	0							0.819458	-2.10507
0.574953	-2.08218	0.574953	1.4892	3.85589	0							0.820125	-2.10356
0.575619	-2.0823	0.575619	1.48924	3.85922	0							0.820791	-2.10254
0.576286	-2.08196	0.576286	1.48928	3.86255	0							0.821457	-2.10235
0.576952	-2.08187	0.576952	1.4893	3.86588	0							0.822123	-2.10249
0.577618	-2.08248	0.577618	1.4893	3.86921	0							0.82279	-2.10282
0.578284	-2.08335	0.578284	1.48934	3.87254	0							0.823456	-2.10319
0.578951	-2.08382	0.578951	1.48938	3.87588	0							0.824122	-2.10297
0.579617	-2.08419	0.579617	1.48944	3.87921	0							0.824788	-2.10236
0.580283	-2.08467	0.580283	1.48949	3.88254	0							0.825454	-2.10173
0.580949	-2.08476	0.580949	1.4895	3.88587	0							0.826121	-2.10129
0.581616	-2.08432	0.581616	1.48951	3.8892	0							0.826787	-2.10086
0.582282	-2.08457	0.582282	1.48951	3.89253	0							0.827453	-2.10157
0.582948	-2.08589	0.582948	1.48948	3.89586	0							0.828119	-2.10329
0.583614	-2.08752	0.583614	1.48945	3.8992	0							0.828786	-2.10534
0.58428	-2.0883	0.58428	1.48946	3.90253	0							0.829452	-2.10713
0.584947	-2.08809	0.584947	1.4895	3.90586	0							0.830118	-2.10888
0.585613	-2.08664	0.585613	1.48957	3.90919	0							0.830784	-2.11043
0.586279	-2.0845	0.586279	1.4896	3.91252	0							0.83145	-2.11168
0.586945	-2.08317	0.586945	1.48966	3.91585	0							0.832117	-2.11325
0.587612	-2.08275	0.587612	1.48974	3.91918	0							0.832783	-2.11427
0.588278	-2.08295	0.588278	1.48977	3.92252	0							0.833449	-2.1148
0.588944	-2.08315	0.588944	1.48978	3.92585	0							0.834115	-2.1151
0.58961	-2.08273	0.58961	1.4898	3.92918	0							0.834782	-2.11565
0.590276	-2.08141	0.590276	1.48981	3.93251	0							0.835448	-2.11672
0.590943	-2.07951	0.590943	1.48979	3.93584	0							0.836114	-2.11835
0.591609	-2.07754	0.591609	1.4898	3.93917	0							0.83678	-2.12022
0.592275	-2.07607	0.592275	1.48983	3.94251	0							0.837447	-2.12141
0.592941	-2.07528	0.592941	1.48983	3.94584	0							0.838113	-2.12177
0.593608	-2.07498	0.593608	1.48984	3.94917	0							0.838779	-2.12212
0.594274	-2.07461	0.594274	1.48985	3.9525	0							0.839445	-2.12256
0.59494	-2.07378	0.59494	1.48985	3.95583	0							0.840111	-2.12284
0.595606	-2.07296	0.595606	1.48988	3.95916	0							0.840778	-2.12345
0.596272	-2.07206	0.596272	1.48994	3.96249	0							0.841444	-2.12432
0.596939	-2.07094	0.596939	1.48998	3.96583	0							0.84211	-2.12538
0.597605	-2.0701	0.597605	1.49002	3.96916	0							0.842776	-2.12653
0.598271	-2.07026	0.598271	1.49004	3.97249	0							0.843443	-2.12776
0.598937	-2.07091	0.598937	1.49004	3.97582	0							0.844109	-2.1275
0.599604	-2.07122	0.599604	1.49	3.97915	0							0.844775	-2.12633
0.60027	-2.0713	0.60027	1.48997	3.98248	0							0.845441	-2.12443
0.600936	-2.07234	0.600936	1.48999	3.98581	0							0.846107	-2.1218
0.601602	-2.07417	0.601602	1.49005	3.98915	0							0.846774	-2.11935
0.602269	-2.07582	0.602269	1.49009	3.99248	0							0.84744	-2.11847
0.602935	-2.07662	0.602935	1.49015	3.99581	0							0.848106	-2.11888
0.603601	-2.07681	0.603601	1.49025	3.99914	0							0.848772	-2.11876
0.604267	-2.07648	0.604267	1.49033	4.00247	0							0.849439	-2.11758
0.604934	-2.07574	0.604934	1.49037	4.0058	0							0.850105	-2.11644
0.6056	-2.0752	0.6056	1.49041	4.00913	0							0.850771	-2.11552
0.606266	-2.07555	0.606266	1.49043	4.01246	0							0.851437	-2.11443
0.606932	-2.07672	0.606932	1.49045	4.0158	0							0.852103	-2.11289
0.607598	-2.07816	0.607598	1.4905	4.01913	0							0.85277	-2.11164
0.608265	-2.07941	0.608265	1.49051	4.02246	0							0.853436	-2.1108
0.608931	-2.08079	0.608931	1.49048	4.02579	0							0.854102	-2.11062
0.609597	-2.08267	0.609597	1.49047	4.02912	0							0.854768	-2.11093
0.610263	-2.0844	0.610263	1.49047	4.03245	0							0.855435	-2.11102
0.610929	-2.08618	0.610929	1.49049	4.03579	0							0.856101	-2.11086
0.611596	-2.08833	0.611596	1.4905	4.03912	0							0.856767	-2.11054
0.612262	-2.09025	0.612262	1.49049	4.04245	0							0.857433	-2.10989
0.612928	-2.09168	0.612928	1.49048	4.04578	0							0.8581	-2.10894
0.613594	-2.09299	0.613594	1.49047	4.04911	0							0.858766	-2.10794
0.614261	-2.09404	0.614261	1.49047	4.05244	0							0.859432	-2.10734
0.614927	-2.09424	0.614927	1.49049	4.05577	0							0.860098	-2.10785
0.615593	-2.09404	0.615593	1.49049	4.05911	0							0.860764	-2.10979
0.616259	-2.09397	0.616259	1.49052	4.06244	0							0.861431	-2.11238
0.616925	-2.09413	0.616925	1.49052	4.06577	0							0.862097	-2.11517
0.617592	-2.09355	0.617592	1.4905	4.0691	0							0.862763	-2.11866
0.618258	-2.09273	0.618258	1.49054	4.07243	0							0.863429	-2.12182
0.618924	-2.0923	0.618924	1.49058	4.07576	0							0.864096	-2.12332
0.61959	-2.09289	0.61959	1.49058	4.07909	0							0.864762	-2.12298
0.620257	-2.09435	0.620257	1.49062	4.08243	0							0.865428	-2.12222
0.620923	-2.09612	0.620923	1.49064	4.08576	0							0.866094	-2.12271
0.621589	-2.09768	0.621589	1.49065	4.08909	0							0.86676	-2.12443
0.622255	-2.09862	0.622255	1.49066	4.09242	0							0.867427	-2.12642
0.622922	-2.09942	0.622922	1.49066	4.09575	0							0.868093	-2.12832
0.623588	-2.10115	0.623588	1.49066	4.09908	0							0.868759	-2.12959
0.624254	-2.10297	0.624254	1.49067	4.10242	0							0.869425	-2.13041
0.62492	-2.10394	0.62492	1.49068	4.10575	0							0.870092	-2.13085
0.625587	-2.10348	0.625587	1.49067	4.10908	0							0.870758	-2.13108
0.626253	-2.10266	0.626253	1.49069	4.11241	0							0.871424	-2.13081
0.626919	-2.10244	0.626919	1.49071	4.11574	0							0.87209	-2.13057
0.627585	-2.10241	0.627585	1.49072	4.11907	0							0.872756	-2.13038
0.628251	-2.10219	0.628251	1.49077	4.1224	0							0.873423	-2.1299
0.628918	-2.10266	0.628918	1.49083	4.12574	0							0.874089	-2.12895
0.629584	-2.10355	0.629584	1.49087	4.12907	0							0.874755	-2.12838
0.63025	-2.10409	0.63025	1.49089	4.1324	0							0.875421	-2.12828
0.630916	-2.10431	0.630916	1.4909	4.13573	0							0.876088	-2.12797
0.631582	-2.10544	0.631582	1.4909	4.13906	0							0.876754	-2.12681
0.632249	-2.10685	0.632249	1.4909	4.14239	0							0.87742	-2.12568
0.632915	-2.10796	0.632915	1.49091	4.14572	0							0.878086	-2.1246
0.633581	-2.10851	0.633581	1.49092	4.14906	0							0.878753	-2.1238
0.634247	-2.10908	0.634247	1.49092	4.15239	0							0.879419	-2.12337
0.634914	-2.10981	0.634914	1.49093	4.15572	0							0.880085	-2.1231
0.63558	-2.11048	0.63558	1.49098	4.15905	0							0.880751	-2.12303
0.636246	-2.11064	0.636246	1.49101	4.16238	0							0.881417	-2.12348
0.636912	-2.11003	0.636912	1.49104	4.16571	0							0.882084	-2.12436
0.637578	-2.10941	0.637578	1.49106	4.16904	0							0.88275	-2.12487
0.638245	-2.10921	0.638245	1.49111	4.17238	0							0.883416	-2.1242
0.638911	-2.10929	0.638911	1.49116	4.17571	0							0.884082	-2.12208
0.639577	-2.10883	0.639577	1.49119	4.17904	0							0.884749	-2.1194
0.640243	-2.10747	0.640243	1.49123	4.18237	0							0.885415	-2.11753
0.64091	-2.1061	0.64091	1.49127	4.1857	0							0.886081	-2.11822
0.641576	-2.10563	0.641576	1.49129	4.18903	0							0.886747	-2.11903
0.642242	-2.10637	0.642242	1.49127	4.19237	0							0.887414	-2.11917
0.642908	-2.10689	0.642908	1.49125	4.1957	0							0.88808	-2.11823
0.643575	-2.10659	0.643575	1.49129	4.19903	0							0.888746	-2.11733
0.644241	-2.10589	0.644241	1.49133	4.20236	0							0.889412	-2.11712
0.644907	-2.10501	0.644907	1.49136	4.20569	0							0.890078	-2.11749
0.645573	-2.10359	0.645573	1.49138	4.20902	0							0.890745	-2.11839
0.64624	-2.10227	0.64624	1.49135	4.21235	0							0.891411	-2.11902
0.646906	-2.10164	0.646906	1.49131	4.21569	0							0.892077	-2.11914
0.647572	-2.10188	0.647572	1.4913	4.21902	0							0.892743	-2.11897
0.648238	-2.10225	0.648238	1.49133	4.22235	0							0.893409	-2.11877
0.648904	-2.10225	0.648904	1.49132	4.22568	0							0.894076	-2.1185
0.649571	-2.10188	0.649571	1.49129	4.22901	0							0.894742	-2.11763
0.650237	-2.10138	0.650237	1.49127	4.23234	0							0.895408	-2.11647
0.650903	-2.10121	0.650903	1.49129	4.23567	0							0.896074	-2.11535
0.651569	-2.10163	0.651569	1.49131	4.23901	0							0.896741	-2.11486
0.652236	-2.10229	0.652236	1.49136	4.24234	0							0.897407	-2.11422
0.652902	-2.10296	0.652902	1.49141	4.24567	0							0.898073	-2.11337
0.653568	-2.10357	0.653568	1.49146	4.249	0							0.898739	-2.11255
0.654234	-2.10431	0.654234	1.49148	4.25233	0							0.899406	-2.1121
0.6549	-2.10497	0.6549	1.49148	4.25566	0							0.900072	-2.11195
0.655567	-2.10564	0.655567	1.4915	4.259	0							0.900738	-2.11301
0.656233	-2.10656	0.656233	1.49152	4.26233	0							0.901404	-2.11524
0.656899	-2.1077	0.656899	1.49153	4.26566	0							0.902071	-2.11767
0.657565	-2.10876	0.657565	1.49149	4.26899	0							0.902737	-2.11749
0.658231	-2.10958	0.658231	1.49145	4.27232	0							0.903403	-2.1164
0.658898	-2.11015	0.658898	1.49144	4.27565	0							0.904069	-2.11592
0.659564	-2.11078	0.659564	1.49145	4.27898	0							0.904735	-2.11655
0.66023	-2.11175	0.66023	1.49145	4.28232	0							0.905402	-2.11724
0.660896	-2.11276	0.660896	1.49149	4.28565	0							0.906068	-2.11733
0.661563	-2.11332	0.661563	1.49153	4.28898	0							0.906734	-2.11789
0.662229	-2.11328	0.662229	1.49152	4.29231	0							0.9074	-2.11886
0.662895	-2.11332	0.662895	1.49153	4.29564	0							0.908067	-2.12
0.663561	-2.11359	0.663561	1.49158	4.29897	0							0.908733	-2.12035
0.664228	-2.11389	0.664228	1.4916	4.3023	0							0.909399	-2.12073
0.664894	-2.1138	0.664894	1.49164	4.30564	0							0.910065	-2.12153
0.66556	-2.11352	0.66556	1.49171	4.30897	0							0.910731	-2.12298
0.666226	-2.11345	0.666226	1.4918	4.3123	0							0.911398	-2.12504
0.666893	-2.11383	0.666893	1.4918	4.31563	0							0.912064	-2.12721
0.667559	-2.11428	0.667559	1.49176	4.31896	0							0.91273	-2.12905
0.668225	-2.11427	0.668225	1.49177	4.32229	0							0.913396	-2.13015
0.668891	-2.11431	0.668891	1.49179	4.32562	0							0.914063	-2.13085
0.669557	-2.11454	0.669557	1.49181	4.32896	0							0.914729	-2.13167
0.670224	-2.1146	0.670224	1.49184	4.33229	0							0.915395	-2.13197
0.67089	-2.11388	0.67089	1.49184	4.33562	0							0.916061	-2.13169
0.671556	-2.11325	0.671556	1.49185	4.33895	0							0.916727	-2.1313
0.672222	-2.11279	0.672222	1.49183	4.34228	0							0.917394	-2.13148
0.672889	-2.11235	0.672889	1.49186	4.34561	0							0.91806	-2.13131
0.673555	-2.11168	0.673555	1.49184	4.34895	0							0.918726	-2.1308
0.674221	-2.11113	0.674221	1.49185	4.35228	0							0.919392	-2.13059
0.674887	-2.11077	0.674887	1.49188	4.35561	0							0.920059	-2.13135
0.675553	-2.11027	0.675553	1.49188	4.35894	0							0.920725	-2.13228
0.67622	-2.10887	0.67622	1.49192	4.36227	0							0.921391	-2.13316
0.676886	-2.10722	0.676886	1.492	4.3656	0							0.922057	-2.13378
0.677552	-2.10591	0.677552	1.49205	4.36893	0							0.922724	-2.13363
0.678218	-2.10525	0.678218	1.49211	4.37227	0							0.92339	-2.13283
0.678885	-2.10566	0.678885	1.49213	4.3756	0							0.924056	-2.13192
0.679551	-2.10706	0.679551	1.49217	4.37893	0							0.924722	-2.13143
0.680217	-2.10826	0.680217	1.49219	4.38226	0							0.925388	-2.13165
0.680883	-2.10839	0.680883	1.49226	4.38559	0							0.926055	-2.13154
0.681549	-2.10731	0.681549	1.49227	4.38892	0							0.926721	-2.13093
0.682216	-2.10671	0.682216	1.49225	4.39225	0							0.927387	-2.12979
0.682882	-2.10677	0.682882	1.49223	4.39559	0							0.928053	-2.12882
0.683548	-2.10698	0.683548	1.49223	4.39892	0							0.92872	-2.12774
0.684214	-2.1068	0.684214	1.49229	4.40225	0							0.929386	-2.12672
0.684881	-2.1066	0.684881	1.49236	4.40558	0							0.930052	-2.1259
0.685547	-2.10612	0.685547	1.49237	4.40891	0							0.930718	-2.12556
0.686213	-2.10506	0.686213	1.49236	4.41224	0							0.931384	-2.12575
0.686879	-2.10376	0.686879	1.49235	4.41558	0							0.932051	-2.12659
0.687546	-2.10342	0.687546	1.4924	4.41891	0							0.932717	-2.12787
0.688212	-2.10354	0.688212	1.49244	4.42224	0							0.933383	-2.12893
0.688878	-2.10372	0.688878	1.49251	4.42557	0							0.934049	-2.12941
0.689544	-2.10393	0.689544	1.49258	4.4289	0							0.934716	-2.12999
0.69021	-2.10444	0.69021	1.49261	4.43223	0							0.935382	-2.13054
0.690877	-2.10487	0.690877	1.49262	4.43556	0							0.936048	-2.13086
0.691543	-2.10537	0.691543	1.49259	4.4389	0							0.936714	-2.13057
0.692209	-2.10632	0.692209	1.49254	4.44223	0							0.93738	-2.13028
0.692875	-2.10788	0.692875	1.49256	4.44556	0							0.938047	-2.13046
0.693542	-2.10886	0.693542	1.49262	4.44889	0							0.938713	-2.13128
0.694208	-2.10929	0.694208	1.49264	4.45222	0							0.939379	-2.13282
0.694874	-2.1098	0.694874	1.49267	4.45555	0							0.940045	-2.13383
0.69554	-2.11065	0.69554	1.49266	4.45889	0							0.940712	-2.1345
0.696206	-2.11028	0.696206	1.49262	4.46222	0							0.941378	-2.13483
0.696873	-2.10913	0.696873	1.4926	4.46555	0							0.942044	-2.13518
0.697539	-2.10825	0.697539	1.49262	4.46888	0							0.94271	-2.13591
0.698205	-2.10867	0.698205	1.49267	4.47221	0							0.943377	-2.13731
0.698871	-2.10895	0.698871	1.49271	4.47554	0							0.944043	-2.13912
0.699538	-2.10869	0.699538	1.49274	4.47887	0							0.944709	-2.14073
0.700204	-2.10838	0.700204	1.49275	4.48221	0							0.945375	-2.1424
0.70087	-2.10847	0.70087	1.49277	4.48554	0							0.946041	-2.14395
0.701536	-2.10858	0.701536	1.49278	4.48887	0							0.946708	-2.14504
0.702202	-2.10891	0.702202	1.49277	4.4922	0							0.947374	-2.14531
0.702869	-2.10981	0.702869	1.49276	4.49553	0							0.94804	-2.14509
0.703535	-2.11091	0.703535	1.49276	4.49886	0							0.948706	-2.14494
0.704201	-2.1111	0.704201	1.49279	4.50219	0							0.949373	-2.14494
0.704867	-2.11086	0.704867	1.4928	4.50553	0							0.950039	-2.14507
0.705534	-2.1108	0.705534	1.49282	4.50886	0							0.950705	-2.14513
0.7062	-2.111	0.7062	1.49285	4.51219	0							0.951371	-2.145
0.706866	-2.1109	0.706866	1.49288	4.51552	0							0.952037	-2.14451
0.707532	-2.11082	0.707532	1.49288	4.51885	0							0.952704	-2.14372
0.708199	-2.1107	0.708199	1.49288	4.52218	0							0.95337	-2.1436
0.708865	-2.11038	0.708865	1.4929	4.52551	0							0.954036	-2.1443
0.709531	-2.10999	0.709531	1.49291	4.52885	0							0.954702	-2.14472
0.710197	-2.10992	0.710197	1.49296	4.53218	0							0.955369	-2.14461
0.710863	-2.10956	0.710863	1.49296	4.53551	0							0.956035	-2.1446
0.71153	-2.10847	0.71153	1.493	4.53884	0							0.956701	-2.14506
0.712196	-2.10684	0.712196	1.49304	4.54217	0							0.957367	-2.14455
0.712862	-2.10583	0.712862	1.49306	4.5455	0							0.958033	-2.1432
0.713528	-2.10575	0.713528	1.49308	4.54884	0							0.9587	-2.14189
0.714195	-2.10659	0.714195	1.49313	4.55217	0							0.959366	-2.14198
0.714861	-2.10796	0.714861	1.49314	4.5555	0							0.960032	-2.14158
0.715527	-2.10939	0.715527	1.49316	4.55883	0							0.960698	-2.14057
0.716193	-2.11114	0.716193	1.49322	4.56216	0							0.961365	-2.13924
0.716859	-2.11288	0.716859	1.49328	4.56549	0							0.962031	-2.13786
0.717526	-2.11388	0.717526	1.49331	4.56882	0							0.962697	-2.13659
0.718192	-2.11411	0.718192	1.49329	4.57216	0							0.963363	-2.13573
0.718858	-2.11411	0.718858	1.49325	4.57549	0							0.96403	-2.13566
0.719524	-2.11435	0.719524	1.49329	4.57882	0							0.964696	-2.13552
0.720191	-2.11536	0.720191	1.49332	4.58215	0							0.965362	-2.13526
0.720857	-2.11687	0.720857	1.49331	4.58548	0							0.966028	-2.13506
0.721523	-2.11785	0.721523	1.49328	4.58881	0							0.966694	-2.13504
0.722189	-2.11828	0.722189	1.49333	4.59214	0							0.967361	-2.13508
0.722855	-2.11828	0.722855	1.49335	4.59548	0							0.968027	-2.13494
0.723522	-2.11837	0.723522	1.49334	4.59881	0							0.968693	-2.13502
0.724188	-2.11842	0.724188	1.49335	4.60214	0							0.969359	-2.1354
0.724854	-2.11844	0.724854	1.49332	4.60547	0							0.970026	-2.13551
0.72552	-2.11856	0.72552	1.4933	4.6088	0							0.970692	-2.1348
0.726187	-2.11891	0.726187	1.49336	4.61213	0							0.971358	-2.1342
0.726853	-2.1191	0.726853	1.49336	4.61546	0							0.972024	-2.13388
0.727519	-2.11956	0.727519	1.49335	4.6188	0							0.97269	-2.13347
0.728185	-2.12046	0.728185	1.49336	4.62213	0							0.973357	-2.13303
0.728852	-2.1215	0.728852	1.49341	4.62546	0							0.974023	-2.13369
0.729518	-2.12211	0.729518	1.49342	4.62879	0							0.974689	-2.13527
0.730184	-2.12254	0.730184	1.49343	4.63212	0							0.975355	-2.137
0.73085	-2.12269	0.73085	1.49349	4.63545	0							0.976022	-2.13725
0.731516	-2.12228	0.731516	1.49356	4.63879	0							0.976688	-2.13632
0.732183	-2.12205	0.732183	1.49358	4.64212	0							0.977354	-2.13498
0.732849	-2.1214	0.732849	1.49358	4.64545	0							0.97802	-2.13408
0.733515	-2.1199	0.733515	1.49364	4.64878	0							0.978686	-2.13412
0.734181	-2.1179	0.734181	1.49367	4.65211	0							0.979353	-2.13405
0.734848	-2.11694	0.734848	1.49368	4.65544	0							0.980019	-2.1337
0.735514	-2.11703	0.735514	1.4937	4.65877	0							0.980685	-2.13312
0.73618	-2.11725	0.73618	1.49368	4.66211	0							0.981351	-2.13257
0.736846	-2.11679	0.736846	1.49368	4.66544	0							0.982018	-2.13185
0.737512	-2.1159	0.737512	1.4937	4.66877	0							0.982684	-2.13095
0.738179	-2.11561	0.738179	1.49371	4.6721	0							0.98335	-2.12977
0.738845	-2.11585	0.738845	1.49372	4.67543	0							0.984016	-2.12831
0.739511	-2.11631	0.739511	1.49373	4.67876	0							0.984683	-2.12709
0.740177	-2.11651	0.740177	1.49374	4.68209	0							0.985349	-2.12652
0.740844	-2.11625	0.740844	1.49379	4.68543	0							0.986015	-2.12656
0.74151	-2.11583	0.74151	1.49383	4.68876	0							0.986681	-2.12685
0.742176	-2.11506	0.742176	1.49386	4.69209	0							0.987347	-2.12729
0.742842	-2.11374	0.742842	1.49389	4.69542	0							0.988014	-2.12743
0.743509	-2.11273	0.743509	1.49388	4.69875	0							0.98868	-2.12701
0.744175	-2.11201	0.744175	1.49384	4.70208	0							0.989346	-2.12591
0.744841	-2.11129	0.744841	1.49382	4.70541	0							0.990012	-2.12488
0.745507	-2.11066	0.745507	1.49385	4.70875	0							0.990679	-2.12419
0.746173	-2.11104	0.746173	1.49386	4.71208	0							0.991345	-2.12366
0.74684	-2.11152	0.74684	1.49381	4.71541	0							0.992011	-2.12288
0.747506	-2.1122	0.747506	1.49377	4.71874	0							0.992677	-2.12224
0.748172	-2.11304	0.748172	1.49374	4.72207	0							0.993343	-2.12272
0.748838	-2.1137	0.748838	1.49374	4.7254	0							0.99401	-2.12386
0.749505	-2.1147	0.749505	1.49371	4.72874	0							0.994676	-2.12501
0.750171	-2.11632	0.750171	1.49374	4.73207	0							0.995342	-2.12513
0.750837	-2.11856	0.750837	1.4938	4.7354	0							0.996008	-2.12536
0.751503	-2.12027	0.751503	1.49388	4.73873	0							0.996675	-2.12584
0.752169	-2.12104	0.752169	1.49389	4.74206	0							0.997341	-2.12661
0.752836	-2.12118	0.752836	1.49388	4.74539	0							0.998007	-2.12775
0.753502	-2.12133	0.753502	1.49381	4.74872	0							0.998673	-2.12879
0.754168	-2.12205	0.754168	1.4938	4.75206	0							0.999339	-2.12758
0.754834	-2.12266	0.754834	1.49383	4.75539	0							1.00001	-2.12636
0.755501	-2.12296	0.755501	1.49379	4.75872	0							1.00067	-2.12546
0.756167	-2.12254	0.756167	1.4938	4.76205	0							1.00134	-2.12438
0.756833	-2.12155	0.756833	1.49385	4.76538	0							1.002	-2.12315
0.757499	-2.12097	0.757499	1.49389	4.76871	0							1.00267	-2.12221
0.758165	-2.1204	0.758165	1.49393	4.77204	0							1.00334	-2.12184
0.758832	-2.12008	0.758832	1.49399	4.77538	0							1.004	-2.12136
0.759498	-2.12067	0.759498	1.49403	4.77871	0							1.00467	-2.12042
0.760164	-2.12205	0.760164	1.49405	4.78204	0							1.00534	-2.11869
0.76083	-2.12336	0.76083	1.49409	4.78537	0							1.006	-2.11613
0.761497	-2.12449	0.761497	1.4941	4.7887	0							1.00667	-2.11393
0.762163	-2.12512	0.762163	1.49416	4.79203	0							1.00733	-2.11329
0.762829	-2.1247	0.762829	1.49422	4.79536	0							1.008	-2.11331
0.763495	-2.12391	0.763495	1.49423	4.7987	0							1.00867	-2.11272
0.764162	-2.12272	0.764162	1.49421	4.80203	0							1.00933	-2.1107
0.764828	-2.12142	0.764828	1.49422	4.80536	0							1.01	-2.10861
0.765494	-2.12035	0.765494	1.49424	4.80869	0							1.01066	-2.10658
0.76616	-2.11894	0.76616	1.49425	4.81202	0							1.01133	-2.10451
0.766827	-2.11698	0.766827	1.49426	4.81535	0							1.012	-2.10223
0.767493	-2.11459	0.767493	1.49427	4.81869	0							1.01266	-2.10033
0.768159	-2.11269	0.768159	1.4943	4.82202	0							1.01333	-2.09941
0.768825	-2.11153	0.768825	1.49434	4.82535	0							1.014	-2.09951
0.769491	-2.11083	0.769491	1.49436	4.82868	0							1.01466	-2.10002
0.770158	-2.11057	0.770158	1.49441	4.83201	0							1.01533	-2.10066
0.770824	-2.11088	0.770824	1.49442	4.83534	0							1.01599	-2.10153
0.77149	-2.11096	0.77149	1.49442	4.83867	0							1.01666	-2.10231
0.772156	-2.11003	0.772156	1.49441	4.84201	0							1.01733	-2.10258
0.772822	-2.10859	0.772822	1.49445	4.84534	0							1.01799	-2.10247
0.773489	-2.10855	0.773489	1.49446	4.84867	0							1.01866	-2.10255
0.774155	-2.11029	0.774155	1.49449	4.852	0							1.01933	-2.10276
0.774821	-2.11252	0.774821	1.49453	4.85533	0							1.01999	-2.103
0.775487	-2.11471	0.775487	1.49457	4.85866	0							1.02066	-2.10335
0.776154	-2.11658	0.776154	1.49456	4.86199	0							1.02133	-2.10406
0.77682	-2.11744	0.77682	1.49454	4.86533	0							1.02199	-2.10548
0.777486	-2.11762	0.777486	1.49454	4.86866	0							1.02266	-2.10744
0.778152	-2.11753	0.778152	1.49463	4.87199	0							1.02332	-2.10841
0.778818	-2.11764	0.778818	1.49467	4.87532	0							1.02399	-2.10773
0.779485	-2.1181	0.779485	1.49467	4.87865	0							1.02466	-2.10603
0.780151	-2.11882	0.780151	1.49468	4.88198	0							1.02532	-2.10462
0.780817	-2.11956	0.780817	1.49463	4.88531	0							1.02599	-2.10478
0.781483	-2.1199	0.781483	1.49467	4.88865	0							1.02666	-2.10551
0.78215	-2.11997	0.78215	1.4947	4.89198	0							1.02732	-2.1063
0.782816	-2.12048	0.782816	1.49474	4.89531	0							1.02799	-2.10696
0.783482	-2.12152	0.783482	1.49474	4.89864	0							1.02865	-2.1075
0.784148	-2.12288	0.784148	1.4947	4.90197	0							1.02932	-2.10801
0.784815	-2.12323	0.784815	1.49473	4.9053	0							1.02999	-2.10887
0.785481	-2.12296	0.785481	1.49479	4.90864	0							1.03065	-2.10977
0.786147	-2.12293	0.786147	1.49479	4.91197	0							1.03132	-2.11048
0.786813	-2.12323	0.786813	1.49475	4.9153	0							1.03198	-2.11162
0.78748	-2.12288	0.78748	1.49481	4.91863	0							1.03265	-2.11261
0.788146	-2.12266	0.788146	1.49482	4.92196	0							1.03332	-2.1135
0.788812	-2.12343	0.788812	1.49487	4.92529	0							1.03398	-2.11457
0.789478	-2.12503	0.789478	1.4949	4.92862	0							1.03465	-2.11602
0.790144	-2.12546	0.790144	1.49493	4.93196	0							1.03532	-2.1173
0.790811	-2.1241	0.790811	1.49495	4.93529	0							1.03598	-2.11848
0.791477	-2.12294	0.791477	1.49497	4.93862	0							1.03665	-2.1192
0.792143	-2.12238	0.792143	1.49502	4.94195	0							1.03731	-2.11876
0.792809	-2.122	0.792809	1.49508	4.94528	0							1.03798	-2.11792
0.793476	-2.12159	0.793476	1.49516	4.94861	0							1.03865	-2.11723
0.794142	-2.1216	0.794142	1.49522	4.95194	0							1.03931	-2.11708
0.794808	-2.12163	0.794808	1.49523	4.95528	0							1.03998	-2.11746
0.795474	-2.12113	0.795474	1.49517	4.95861	0							1.04065	-2.11813
0.79614	-2.12035	0.79614	1.49513	4.96194	0							1.04131	-2.11926
0.796807	-2.11962	0.796807	1.49514	4.96527	0							1.04198	-2.12082
0.797473	-2.11914	0.797473	1.4952	4.9686	0							1.04264	-2.12256
0.798139	-2.11905	0.798139	1.49526	4.97193	0							1.04331	-2.12364
0.798805	-2.11921	0.798805	1.49528	4.97527	0							1.04398	-2.12393
0.799472	-2.11893	0.799472	1.49528	4.9786	0							1.04464	-2.12356
0.800138	-2.11818	0.800138	1.49533	4.98193	0							1.04531	-2.12325
0.800804	-2.11731	0.800804	1.49537	4.98526	0							1.04598	-2.1228
0.80147	-2.11744	0.80147	1.49535	4.98859	0							1.04664	-2.12195
0.802136	-2.11815	0.802136	1.49534	4.99192	0							1.04731	-2.12114
0.802803	-2.11853	0.802803	1.49532	4.99525	0							1.04797	-2.12095
0.803469	-2.11834	0.803469	1.4953	4.99859	0							1.04864	-2.12015
0.804135	-2.11786	0.804135	1.49529	5.00192	0							1.04931	-2.119
0.804801	-2.11742	0.804801	1.49531	5.00525	0							1.04997	-2.11766
0.805468	-2.11689	0.805468	1.49535	5.00858	0							1.05064	-2.11644
0.806134	-2.11655	0.806134	1.49535	5.01191	0							1.0513	-2.11584
0.8068	-2.11705	0.8068	1.49531	5.01524	0							1.05197	-2.11538
0.807466	-2.11796	0.807466	1.49534	5.01857	0							1.05264	-2.11469
0.808133	-2.11838	0.808133	1.49533	5.02191	0							1.0533	-2.11383
0.808799	-2.11818	0.808799	1.49535	5.02524	0							1.05397	-2.11423
0.809465	-2.11773	0.809465	1.49538	5.02857	0							1.05464	-2.11508
0.810131	-2.11716	0.810131	1.49537	5.0319	0							1.0553	-2.11589
0.810797	-2.11554	0.810797	1.49541	5.03523	0							1.05597	-2.11634
0.811464	-2.11343	0.811464	1.49546	5.03856	0							1.05663	-2.11674
0.81213	-2.1119	0.81213	1.49545	5.04189	0							1.0573	-2.11707
0.812796	-2.11068	0.812796	1.49545	5.04523	0							1.05797	-2.1179
0.813462	-2.10948	0.813462	1.4955	5.04856	0							1.05863	-2.11918
0.814129	-2.10848	0.814129	1.49552	5.05189	0							1.0593	-2.11986
0.814795	-2.1077	0.814795	1.49556	5.05522	0							1.05997	-2.12003
0.815461	-2.10669	0.815461	1.49554	5.05855	0							1.06063	-2.1207
0.816127	-2.10621	0.816127	1.49557	5.06188	0							1.0613	-2.12215
0.816793	-2.10631	0.816793	1.49563	5.06522	0							1.06197	-2.12389
0.81746	-2.10679	0.81746	1.49568	5.06855	0							1.06263	-2.12562
0.818126	-2.10694	0.818126	1.49573	5.07188	0							1.0633	-2.12693
0.818792	-2.10631	0.818792	1.49576	5.07521	0							1.06396	-2.12748
0.819458	-2.10507	0.819458	1.49571	5.07854	0							1.06463	-2.12722
0.820125	-2.10356	0.820125	1.49568	5.08187	0							1.0653	-2.1267
0.820791	-2.10254	0.820791	1.49568	5.0852	0							1.06596	-2.12645
0.821457	-2.10235	0.821457	1.4957	5.08854	0							1.06663	-2.12685
0.822123	-2.10249	0.822123	1.49572	5.09187	0							1.0673	-2.12801
0.822789	-2.10282	0.822789	1.49576	5.0952	0							1.06796	-2.1286
0.823456	-2.10319	0.823456	1.49576	5.09853	0							1.06863	-2.12921
0.824122	-2.10297	0.824122	1.49577	5.10186	0							1.06929	-2.13016
0.824788	-2.10236	0.824788	1.49575	5.10519	0							1.06996	-2.1316
0.825454	-2.10173	0.825454	1.49579	5.10852	0							1.07063	-2.13295
0.826121	-2.10129	0.826121	1.4958	5.11186	0							1.07129	-2.13397
0.826787	-2.10086	0.826787	1.49577	5.11519	0							1.07196	-2.13457
0.827453	-2.10157	0.827453	1.49578	5.11852	0							1.07262	-2.13481
0.828119	-2.10329	0.828119	1.49577	5.12185	0							1.07329	-2.13509
0.828786	-2.10534	0.828786	1.49576	5.12518	0							1.07396	-2.13534
0.829452	-2.10713	0.829452	1.49579	5.12851	0							1.07462	-2.13503
0.830118	-2.10888	0.830118	1.4958	5.13185	0							1.07529	-2.13431
0.830784	-2.11043	0.830784	1.49581	5.13518	0							1.07596	-2.13416
0.83145	-2.11168	0.83145	1.49582	5.13851	0							1.07662	-2.13448
0.832117	-2.11325	0.832117	1.49582	5.14184	0							1.07729	-2.13418
0.832783	-2.11427	0.832783	1.49586	5.14517	0							1.07795	-2.1331
0.833449	-2.1148	0.833449	1.49591	5.1485	0							1.07862	-2.13169
0.834115	-2.1151	0.834115	1.4959	5.15183	0							1.07929	-2.13008
0.834782	-2.11565	0.834782	1.49588	5.15517	0							1.07995	-2.12882
0.835448	-2.11672	0.835448	1.49588	5.1585	0							1.08062	-2.12828
0.836114	-2.11835	0.836114	1.49582	5.16183	0							1.08129	-2.12871
0.83678	-2.12022	0.83678	1.49582	5.16516	0							1.08195	-2.12943
0.837446	-2.12141	0.837446	1.49582	5.16849	0							1.08262	-2.13007
0.838113	-2.12177	0.838113	1.4958	5.17182	0							1.08328	-2.13017
0.838779	-2.12212	0.838779	1.49582	5.17515	0							1.08395	-2.12923
0.839445	-2.12256	0.839445	1.49579	5.17849	0							1.08462	-2.12781
0.840111	-2.12284	0.840111	1.49578	5.18182	0							1.08528	-2.12636
0.840778	-2.12345	0.840778	1.49586	5.18515	0							1.08595	-2.12513
0.841444	-2.12432	0.841444	1.49593	5.18848	0							1.08662	-2.12425
0.84211	-2.12538	0.84211	1.49597	5.19181	0							1.08728	-2.1234
0.842776	-2.12653	0.842776	1.49603	5.19514	0							1.08795	-2.12277
0.843442	-2.12776	0.843442	1.49611	5.19847	0							1.08861	-2.1225
0.844109	-2.1275	0.844109	1.49612	5.20181	0							1.08928	-2.12229
0.844775	-2.12633	0.844775	1.49615	5.20514	0							1.08995	-2.12125
0.845441	-2.12443	0.845441	1.49618	5.20847	0							1.09061	-2.12017
0.846107	-2.1218	0.846107	1.49615	5.2118	0							1.09128	-2.11932
0.846774	-2.11935	0.846774	1.49618	5.21513	0							1.09194	-2.11853
0.84744	-2.11847	0.84744	1.49626	5.21846	0							1.09261	-2.11734
0.848106	-2.11888	0.848106	1.49628	5.2218	0							1.09328	-2.11621
0.848772	-2.11876	0.848772	1.49625	5.22513	0							1.09394	-2.11588
0.849439	-2.11758	0.849439	1.49629	5.22846	0							1.09461	-2.11663
0.850105	-2.11644	0.850105	1.4963	5.23179	0							1.09528	-2.1181
0.850771	-2.11552	0.850771	1.49632	5.23512	0							1.09594	-2.11982
0.851437	-2.11443	0.851437	1.49641	5.23845	0							1.09661	-2.12173
0.852103	-2.11289	0.852103	1.49642	5.24178	0							1.09728	-2.12355
0.85277	-2.11164	0.85277	1.4964	5.24512	0							1.09794	-2.12435
0.853436	-2.1108	0.853436	1.49642	5.24845	0							1.09861	-2.12484
0.854102	-2.11062	0.854102	1.49648	5.25178	0							1.09927	-2.12538
0.854768	-2.11093	0.854768	1.49651	5.25511	0							1.09994	-2.12602
0.855435	-2.11102	0.855435	1.4965	5.25844	0							1.10061	-2.12682
0.856101	-2.11086	0.856101	1.49654	5.26177	0							1.10127	-2.12804
0.856767	-2.11054	0.856767	1.49655	5.2651	0							1.10194	-2.12882
0.857433	-2.10989	0.857433	1.49657	5.26844	0							1.10261	-2.12925
0.858099	-2.10894	0.858099	1.49656	5.27177	0							1.10327	-2.1293
0.858766	-2.10794	0.858766	1.49658	5.2751	0							1.10394	-2.12936
0.859432	-2.10734	0.859432	1.49659	5.27843	0							1.1046	-2.1293
0.860098	-2.10785	0.860098	1.49656	5.28176	0							1.10527	-2.12946
0.860764	-2.10979	0.860764	1.49659	5.28509	0							1.10594	-2.13009
0.861431	-2.11238	0.861431	1.49655	5.28842	0							1.1066	-2.13145
0.862097	-2.11517	0.862097	1.49653	5.29176	0							1.10727	-2.13186
0.862763	-2.11866	0.862763	1.49652	5.29509	0							1.10793	-2.13185
0.863429	-2.12182	0.863429	1.49655	5.29842	0							1.1086	-2.13122
0.864096	-2.12332	0.864096	1.49653	5.30175	0							1.10927	-2.13002
0.864762	-2.12298	0.864762	1.49654	5.30508	0							1.10993	-2.12914
0.865428	-2.12222	0.865428	1.49653	5.30841	0							1.1106	-2.12951
0.866094	-2.12271	0.866094	1.49658	5.31175	0							1.11127	-2.13025
0.86676	-2.12443	0.86676	1.49662	5.31508	0							1.11193	-2.13
0.867427	-2.12642	0.867427	1.49665	5.31841	0							1.1126	-2.12821
0.868093	-2.12832	0.868093	1.49665	5.32174	0							1.11326	-2.12626
0.868759	-2.12959	0.868759	1.49669	5.32507	0							1.11393	-2.12429
0.869425	-2.13041	0.869425	1.49672	5.3284	0							1.1146	-2.12249
0.870092	-2.13085	0.870092	1.49675	5.33173	0							1.11526	-2.12112
0.870758	-2.13108	0.870758	1.49684	5.33507	0							1.11593	-2.12039
0.871424	-2.13081	0.871424	1.49681	5.3384	0							1.1166	-2.11975
0.87209	-2.13057	0.87209	1.49682	5.34173	0							1.11726	-2.11884
0.872756	-2.13038	0.872756	1.49686	5.34506	0							1.11793	-2.11756
0.873423	-2.1299	0.873423	1.49688	5.34839	0							1.11859	-2.1167
0.874089	-2.12895	0.874089	1.49685	5.35172	0							1.11926	-2.11573
0.874755	-2.12838	0.874755	1.49691	5.35505	0							1.11993	-2.11461
0.875421	-2.12828	0.875421	1.49693	5.35839	0							1.12059	-2.11341
0.876088	-2.12797	0.876088	1.4969	5.36172	0							1.12126	-2.112
0.876754	-2.12681	0.876754	1.49692	5.36505	0							1.12193	-2.11034
0.87742	-2.12568	0.87742	1.49694	5.36838	0							1.12259	-2.10878
0.878086	-2.1246	0.878086	1.49697	5.37171	0							1.12326	-2.10778
0.878752	-2.1238	0.878752	1.49698	5.37504	0							1.12392	-2.1078
0.879419	-2.12337	0.879419	1.49697	5.37837	0							1.12459	-2.10852
0.880085	-2.1231	0.880085	1.49702	5.38171	0							1.12526	-2.10967
0.880751	-2.12303	0.880751	1.49703	5.38504	0							1.12592	-2.11085
0.881417	-2.12348	0.881417	1.49705	5.38837	0							1.12659	-2.11063
0.882084	-2.12436	0.882084	1.49706	5.3917	0							1.12725	-2.10907
0.88275	-2.12487	0.88275	1.49702	5.39503	0							1.12792	-2.10645
0.883416	-2.1242	0.883416	1.49699	5.39836	0							1.12859	-2.10392
0.884082	-2.12208	0.884082	1.49698	5.4017	0							1.12925	-2.10295
0.884749	-2.1194	0.884749	1.49695	5.40503	0							1.12992	-2.10241
0.885415	-2.11753	0.885415	1.49698	5.40836	0							1.13059	-2.10173
0.886081	-2.11822	0.886081	1.49703	5.41169	0							1.13125	-2.10047
0.886747	-2.11903	0.886747	1.49705	5.41502	0							1.13192	-2.0983
0.887413	-2.11917	0.887413	1.49701	5.41835	0							1.13258	-2.09557
0.88808	-2.11823	0.88808	1.49704	5.42168	0							1.13325	-2.09297
0.888746	-2.11733	0.888746	1.49709	5.42502	0							1.13392	-2.09068
0.889412	-2.11712	0.889412	1.49713	5.42835	0							1.13458	-2.0889
0.890078	-2.11749	0.890078	1.49711	5.43168	0							1.13525	-2.08737
0.890745	-2.11839	0.890745	1.4971	5.43501	0							1.13592	-2.08608
0.891411	-2.11902	0.891411	1.49707	5.43834	0							1.13658	-2.08495
0.892077	-2.11914	0.892077	1.49708	5.44167	0							1.13725	-2.08385
0.892743	-2.11897	0.892743	1.49706	5.445	0							1.13792	-2.08291
0.893409	-2.11877	0.893409	1.49703	5.44834	0							1.13858	-2.08183
0.894076	-2.1185	0.894076	1.49707	5.45167	0							1.13925	-2.08034
0.894742	-2.11763	0.894742	1.49709	5.455	0							1.13991	-2.07828
0.895408	-2.11647	0.895408	1.49713	5.45833	0							1.14058	-2.07565
0.896074	-2.11535	0.896074	1.49721	5.46166	0							1.14125	-2.0725
0.896741	-2.11486	0.896741	1.49726	5.46499	0							1.14191	-2.06943
0.897407	-2.11422	0.897407	1.49723	5.46832	0							1.14258	-2.06703
0.898073	-2.11337	0.898073	1.49725	5.47166	0							1.14324	-2.06542
0.898739	-2.11255	0.898739	1.49727	5.47499	0							1.14391	-2.06261
0.899405	-2.1121	0.899405	1.49728	5.47832	0							1.14458	-2.06252
0.900072	-2.11195	0.900072	1.49731	5.48165	0							1.14524	-2.06243
0.900738	-2.11301	0.900738	1.49733	5.48498	0							1.14591	-2.06233
0.901404	-2.11524	0.901404	1.49733	5.48831	0							1.14658	-2.06233
0.90207	-2.11767	0.90207	1.49731	5.49165	0							1.14724	-2.06233
0.902737	-2.11749	0.902737	1.49735	5.49498	0							1.14791	-2.06233
0.903403	-2.1164	0.903403	1.49735	5.49831	0							1.14857	-2.06233
0.904069	-2.11592	0.904069	1.4974	5.50164	0							1.14924	-2.06233
0.904735	-2.11655	0.904735	1.49747	5.50497	0							1.14991	-2.06233
0.905402	-2.11724	0.905402	1.49754	5.5083	0							1.15057	-2.06233
0.906068	-2.11733	0.906068	1.49753	5.51163	0							1.15124	-2.06233
0.906734	-2.11789	0.906734	1.49758	5.51497	0							1.1519	-2.06233
0.9074	-2.11886	0.9074	1.49764	5.5183	0							1.15257	-2.06233
0.908066	-2.12	0.908066	1.49768	5.52163	0							1.15324	-2.06224
0.908733	-2.12035	0.908733	1.49776	5.52496	0							1.1539	-2.06215
0.909399	-2.12073	0.909399	1.49778	5.52829	0							1.15457	-2.06205
0.910065	-2.12153	0.910065	1.49777	5.53162	0							1.15524	-2.06196
0.910731	-2.12298	0.910731	1.49777	5.53495	0							1.1559	-2.06186
0.911398	-2.12504	0.911398	1.49784	5.53829	0							1.15657	-2.06177
0.912064	-2.12721	0.912064	1.49785	5.54162	0							1.15724	-2.06168
0.91273	-2.12905	0.91273	1.49781	5.54495	0							1.1579	-2.06158
0.913396	-2.13015	0.913396	1.49774	5.54828	0							1.15857	-2.06149
0.914063	-2.13085	0.914063	1.49771	5.55161	0							1.15923	-2.06139
0.914729	-2.13167	0.914729	1.49775	5.55494	0							1.1599	-2.06139
0.915395	-2.13197	0.915395	1.49775	5.55827	0							1.16057	-2.06139
0.916061	-2.13169	0.916061	1.49782	5.56161	0							1.16123	-2.06139
0.916727	-2.1313	0.916727	1.49787	5.56494	0							1.1619	-2.06139
0.917394	-2.13148	0.917394	1.4979	5.56827	0							1.16257	-2.06139
0.91806	-2.13131	0.91806	1.49786	5.5716	0							1.16323	-2.06139
0.918726	-2.1308	0.918726	1.4979	5.57493	0							1.1639	-2.06139
0.919392	-2.13059	0.919392	1.49791	5.57826	0							1.16456	-2.06139
0.920058	-2.13135	0.920058	1.49791	5.5816	0							1.16523	-2.06139
0.920725	-2.13228	0.920725	1.49789	5.58493	0							1.1659	-2.06139
0.921391	-2.13316	0.921391	1.49791	5.58826	0							1.16656	-2.0613
0.922057	-2.13378	0.922057	1.49791	5.59159	0							1.16723	-2.0612
0.922723	-2.13363	0.922723	1.49791	5.59492	0							1.16789	-2.06111
0.92339	-2.13283	0.92339	1.49793	5.59825	0							1.16856	-2.06101
0.924056	-2.13192	0.924056	1.49793	5.60158	0							1.16923	-2.06092
0.924722	-2.13143	0.924722	1.49797	5.60492	0							1.16989	-2.06082
0.925388	-2.13165	0.925388	1.49801	5.60825	0							1.17056	-2.06073
0.926055	-2.13154	0.926055	1.49811	5.61158	0							1.17123	-2.06063
0.926721	-2.13093	0.926721	1.49813	5.61491	0							1.17189	-2.06054
0.927387	-2.12979	0.927387	1.49815	5.61824	0							1.17256	-2.06045
0.928053	-2.12882	0.928053	1.49821	5.62157	0							1.17322	-2.06045
0.92872	-2.12774	0.92872	1.49828	5.6249	0							1.17389	-2.06045
0.929386	-2.12672	0.929386	1.49826	5.62824	0							1.17456	-2.06045
0.930052	-2.1259	0.930052	1.49828	5.63157	0							1.17522	-2.06045
0.930718	-2.12556	0.930718	1.49824	5.6349	0							1.17589	-2.06045
0.931384	-2.12575	0.931384	1.49823	5.63823	0							1.17656	-2.06045
0.932051	-2.12659	0.932051	1.49822	5.64156	0							1.17722	-2.06045
0.932717	-2.12787	0.932717	1.49828	5.64489	0							1.17789	-2.06045
0.933383	-2.12893	0.933383	1.49828	5.64822	0							1.17855	-2.06045
0.934049	-2.12941	0.934049	1.49832	5.65156	0							1.17922	-2.06045
0.934716	-2.12999	0.934716	1.49834	5.65489	0							1.17989	-2.06035
0.935382	-2.13054	0.935382	1.4984	5.65822	0							1.18055	-2.06025
0.936048	-2.13086	0.936048	1.49835	5.66155	0							1.18122	-2.06016
0.936714	-2.13057	0.936714	1.49828	5.66488	0							1.18189	-2.06006
0.93738	-2.13028	0.93738	1.49829	5.66821	0							1.18255	-2.05996
0.938047	-2.13046	0.938047	1.49821	5.67155	0							1.18322	-2.05987
0.938713	-2.13128	0.938713	1.49822	5.67488	0							1.18388	-2.05977
0.939379	-2.13282	0.939379	1.49816	5.67821	0							1.18455	-2.05967
0.940045	-2.13383	0.940045	1.49811	5.68154	0							1.18522	-2.05958
0.940711	-2.1345	0.940711	1.49819	5.68487	0							1.18588	-2.05948
0.941378	-2.13483	0.941378	1.49829	5.6882	0							1.18655	-2.05948
0.942044	-2.13518	0.942044	1.49838	5.69153	0							1.18721	-2.05948
0.94271	-2.13591	0.94271	1.49842	5.69487	0							1.18788	-2.06101
0.943376	-2.13731	0.943376	1.49842	5.6982	0							1.18855	-2.06355
0.944043	-2.13912	0.944043	1.49839	5.70153	0							1.18921	-2.06564
0.944709	-2.14073	0.944709	1.49834	5.70486	0							1.18988	-2.06733
0.945375	-2.1424	0.945375	1.49837	5.70819	0							1.19055	-2.06848
0.946041	-2.14395	0.946041	1.49836	5.71152	0							1.19121	-2.06948
0.946708	-2.14504	0.946708	1.49837	5.71485	0							1.19188	-2.0705
0.947374	-2.14531	0.947374	1.49836	5.71819	0							1.19254	-2.07134
0.94804	-2.14509	0.94804	1.49836	5.72152	0							1.19321	-2.07199
0.948706	-2.14494	0.948706	1.49838	5.72485	0							1.19388	-2.07282
0.949373	-2.14494	0.949373	1.4984	5.72818	0							1.19454	-2.07423
0.950039	-2.14507	0.950039	1.4984	5.73151	0							1.19521	-2.07488
0.950705	-2.14513	0.950705	1.49846	5.73484	0							1.19588	-2.07446
0.951371	-2.145	0.951371	1.49845	5.73817	0							1.19654	-2.07371
0.952037	-2.14451	0.952037	1.49842	5.74151	0							1.19721	-2.07345
0.952704	-2.14372	0.952704	1.49842	5.74484	0							1.19788	-2.07362
0.95337	-2.1436	0.95337	1.49843	5.74817	0							1.19854	-2.07397
0.954036	-2.1443	0.954036	1.49842	5.7515	0							1.19921	-2.07437
0.954702	-2.14472	0.954702	1.4984	5.75483	0							1.19987	-2.07585
0.955369	-2.14461	0.955369	1.49834	5.75816	0							1.20054	-2.07796
0.956035	-2.1446	0.956035	1.49832	5.7615	0							1.20121	-2.08027
0.956701	-2.14506	0.956701	1.49832	5.76483	0							1.20187	-2.08204
0.957367	-2.14455	0.957367	1.49841	5.76816	0							1.20254	-2.08231
0.958033	-2.1432	0.958033	1.4984	5.77149	0							1.20321	-2.08173
0.9587	-2.14189	0.9587	1.49845	5.77482	0							1.20387	-2.08086
0.959366	-2.14198	0.959366	1.49843	5.77815	0							1.20454	-2.07996
0.960032	-2.14158	0.960032	1.49842	5.78148	0							1.2052	-2.07976
0.960698	-2.14057	0.960698	1.49842	5.78482	0							1.20587	-2.08
0.961365	-2.13924	0.961365	1.49851	5.78815	0							1.20654	-2.08006
0.962031	-2.13786	0.962031	1.49853	5.79148	0							1.2072	-2.07976
0.962697	-2.13659	0.962697	1.49854	5.79481	0							1.20787	-2.07965
0.963363	-2.13573	0.963363	1.49857	5.79814	0							1.20853	-2.07935
0.964029	-2.13566	0.964029	1.49863	5.80147	0							1.2092	-2.07921
0.964696	-2.13552	0.964696	1.49868	5.8048	0							1.20987	-2.07941
0.965362	-2.13526	0.965362	1.4987	5.80814	0							1.21053	-2.07987
0.966028	-2.13506	0.966028	1.49873	5.81147	0							1.2112	-2.07962
0.966694	-2.13504	0.966694	1.49879	5.8148	0							1.21187	-2.07933
0.967361	-2.13508	0.967361	1.49887	5.81813	0							1.21253	-2.07928
0.968027	-2.13494	0.968027	1.49891	5.82146	0							1.2132	-2.07969
0.968693	-2.13502	0.968693	1.49895	5.82479	0							1.21386	-2.08059
0.969359	-2.1354	0.969359	1.49891	5.82812	0							1.21453	-2.08115
0.970026	-2.13551	0.970026	1.49888	5.83146	0							1.2152	-2.08166
0.970692	-2.1348	0.970692	1.49886	5.83479	0							1.21586	-2.08243
0.971358	-2.1342	0.971358	1.49885	5.83812	0							1.21653	-2.08213
0.972024	-2.13388	0.972024	1.4988	5.84145	0							1.2172	-2.08207
0.97269	-2.13347	0.97269	1.49876	5.84478	0							1.21786	-2.08234
0.973357	-2.13303	0.973357	1.49881	5.84811	0							1.21853	-2.08256
0.974023	-2.13369	0.974023	1.49887	5.85145	0							1.21919	-2.08047
0.974689	-2.13527	0.974689	1.4989	5.85478	0							1.21986	-2.0793
0.975355	-2.137	0.975355	1.4989	5.85811	0							1.22053	-2.07958
0.976022	-2.13725	0.976022	1.49897	5.86144	0							1.22119	-2.08116
0.976688	-2.13632	0.976688	1.49901	5.86477	0							1.22186	-2.08204
0.977354	-2.13498	0.977354	1.49904	5.8681	0							1.22253	-2.08255
0.97802	-2.13408	0.97802	1.49906	5.87143	0							1.22319	-2.08327
0.978686	-2.13412	0.978686	1.49909	5.87477	0							1.22386	-2.08422
0.979353	-2.13405	0.979353	1.49912	5.8781	0							1.22452	-2.08443
0.980019	-2.1337	0.980019	1.49917	5.88143	0							1.22519	-2.08486
0.980685	-2.13312	0.980685	1.4992	5.88476	0							1.22586	-2.08575
0.981351	-2.13257	0.981351	1.49915	5.88809	0							1.22652	-2.08687
0.982018	-2.13185	0.982018	1.49915	5.89142	0							1.22719	-2.0876
0.982684	-2.13095	0.982684	1.49916	5.89475	0							1.22785	-2.08711
0.98335	-2.12977	0.98335	1.49917	5.89809	0							1.22852	-2.08649
0.984016	-2.12831	0.984016	1.4992	5.90142	0							1.22919	-2.08601
0.984682	-2.12709	0.984682	1.49918	5.90475	0							1.22985	-2.08581
0.985349	-2.12652	0.985349	1.49913	5.90808	0							1.23052	-2.08516
0.986015	-2.12656	0.986015	1.49917	5.91141	0							1.23119	-2.08509
0.986681	-2.12685	0.986681	1.49914	5.91474	0							1.23185	-2.08508
0.987347	-2.12729	0.987347	1.49914	5.91807	0							1.23252	-2.08471
0.988014	-2.12743	0.988014	1.49915	5.92141	0							1.23318	-2.08397
0.98868	-2.12701	0.98868	1.49911	5.92474	0							1.23385	-2.08299
0.989346	-2.12591	0.989346	1.49909	5.92807	0							1.23452	-2.08186
0.990012	-2.12488	0.990012	1.49909	5.9314	0							1.23518	-2.08106
0.990679	-2.12419	0.990679	1.49908	5.93473	0							1.23585	-2.08261
0.991345	-2.12366	0.991345	1.49904	5.93806	0							1.23652	-2.08444
0.992011	-2.12288	0.992011	1.49902	5.94139	0							1.23718	-2.08512
0.992677	-2.12224	0.992677	1.49903	5.94473	0							1.23785	-2.08463
0.993343	-2.12272	0.993343	1.49909	5.94806	0							1.23852	-2.08498
0.99401	-2.12386	0.99401	1.49913	5.95139	0							1.23918	-2.08572
0.994676	-2.12501	0.994676	1.49922	5.95472	0							1.23985	-2.08628
0.995342	-2.12513	0.995342	1.49924	5.95805	0							1.24051	-2.08681
0.996008	-2.12536	0.996008	1.49925	5.96138	0							1.24118	-2.08799
0.996675	-2.12584	0.996675	1.49919	5.96471	0							1.24185	-2.08807
0.997341	-2.12661	0.997341	1.49921	5.96805	0							1.24251	-2.08769
0.998007	-2.12775	0.998007	1.49925	5.97138	0							1.24318	-2.08722
0.998673	-2.12879	0.998673	1.49945	5.97471	0							1.24385	-2.08722
0.999339	-2.12758	0.999339	1.49965	5.97804	0							1.24451	-2.08836
1.00001	-2.12636	1.00001	1.49975	5.98137	0							1.24518	-2.08899
1.00067	-2.12546	1.00067	1.49984	5.9847	0							1.24584	-2.08919
1.00134	-2.12438	1.00134	1.49995	5.98804	0							1.24651	-2.08931
1.002	-2.12315	1.002	1.50002	5.99137	0							1.24718	-2.09062
1.00267	-2.12221	1.00267	1.50007	5.9947	0							1.24784	-2.0913
1.00334	-2.12184	1.00334	1.50011	5.99803	0							1.24851	-2.0914
1.004	-2.12136	1.004	1.50016	6.00136	0							1.24917	-2.09126
1.00467	-2.12042	1.00467	1.5002	6.00469	0							1.24984	-2.0914
1.00534	-2.11869	1.00534	1.50022	6.00802	0							1.25051	-2.09075
1.006	-2.11613	1.006	1.5003	6.01136	0							1.25117	-2.09005
1.00667	-2.11393	1.00667	1.50033	6.01469	0							1.25184	-2.08952
1.00733	-2.11329	1.00733	1.50034	6.01802	0							1.25251	-2.08917
1.008	-2.11331	1.008	1.50032	6.02135	0							1.25317	-2.08848
1.00867	-2.11272	1.00867	1.50025	6.02468	0							1.25384	-2.08774
1.00933	-2.1107	1.00933	1.50023	6.02801	0							1.2545	-2.0868
1.01	-2.10861	1.01	1.50027	6.03134	0							1.25517	-2.08503
1.01066	-2.10658	1.01066	1.50026	6.03468	0							1.25584	-2.08305
1.01133	-2.10451	1.01133	1.50019	6.03801	0							1.2565	-2.08138
1.012	-2.10223	1.012	1.50015	6.04134	0							1.25717	-2.07987
1.01266	-2.10033	1.01266	1.50008	6.04467	0							1.25784	-2.07824
1.01333	-2.09941	1.01333	1.50003	6.048	0							1.2585	-2.07771
1.014	-2.09951	1.014	1.49996	6.05133	0							1.25917	-2.0768
1.01466	-2.10002	1.01466	1.49996	6.05467	0							1.25983	-2.07548
1.01533	-2.10066	1.01533	1.49996	6.058	0							1.2605	-2.0738
1.01599	-2.10153	1.01599	1.49992	6.06133	0							1.26117	-2.0728
1.01666	-2.10231	1.01666	1.49991	6.06466	0							1.26183	-2.07239
1.01733	-2.10258	1.01733	1.49989	6.06799	0							1.2625	-2.07239
1.01799	-2.10247	1.01799	1.49983	6.07132	0							1.26317	-2.07244
1.01866	-2.10255	1.01866	1.49978	6.07465	0							1.26383	-2.07116
1.01933	-2.10276	1.01933	1.49979	6.07799	0							1.2645	-2.07036
1.01999	-2.103	1.01999	1.4998	6.08132	0							1.26516	-2.06999
1.02066	-2.10335	1.02066	1.49979	6.08465	0							1.26583	-2.07002
1.02133	-2.10406	1.02133	1.49986	6.08798	0							1.2665	-2.07032
1.02199	-2.10548	1.02199	1.49988	6.09131	0							1.26716	-2.07148
1.02266	-2.10744	1.02266	1.49993	6.09464	0							1.26783	-2.07185
1.02332	-2.10841	1.02332	1.49995	6.09797	0							1.26849	-2.07154
1.02399	-2.10773	1.02399	1.49998	6.10131	0							1.26916	-2.07098
1.02466	-2.10603	1.02466	1.5	6.10464	0							1.26983	-2.07114
1.02532	-2.10462	1.02532	1.50002	6.10797	0							1.27049	-2.07126
1.02599	-2.10478	1.02599	1.49999	6.1113	0							1.27116	-2.07098
1.02666	-2.10551	1.02666	1.50001	6.11463	0							1.27183	-2.07015
1.02732	-2.1063	1.02732	1.50005	6.11796	0							1.27249	-2.06961
1.02799	-2.10696	1.02799	1.5001	6.12129	0							1.27316	-2.06937
1.02865	-2.1075	1.02865	1.50013	6.12463	0							1.27382	-2.06928
1.02932	-2.10801	1.02932	1.50019	6.12796	0							1.27449	-2.06935
1.02999	-2.10887	1.02999	1.50018	6.13129	0							1.27516	-2.07021
1.03065	-2.10977	1.03065	1.50017	6.13462	0							1.27582	-2.07153
1.03132	-2.11048	1.03132	1.50017	6.13795	0							1.27649	-2.0728
1.03198	-2.11162	1.03198	1.50016	6.14128	0							1.27716	-2.07377
1.03265	-2.11261	1.03265	1.50012	6.14462	0							1.27782	-2.07405
1.03332	-2.1135	1.03332	1.5001	6.14795	0							1.27849	-2.07468
1.03398	-2.11457	1.03398	1.5001	6.15128	0							1.27916	-2.07519
1.03465	-2.11602	1.03465	1.50013	6.15461	0							1.27982	-2.07536
1.03532	-2.1173	1.03532	1.50013	6.15794	0							1.28049	-2.07505
1.03598	-2.11848	1.03598	1.50014	6.16127	0							1.28115	-2.07426
1.03665	-2.1192	1.03665	1.50015	6.1646	0							1.28182	-2.07418
1.03731	-2.11876	1.03731	1.50015	6.16794	0							1.28249	-2.0745
1.03798	-2.11792	1.03798	1.50013	6.17127	0							1.28315	-2.07451
1.03865	-2.11723	1.03865	1.50016	6.1746	0							1.28382	-2.07425
1.03931	-2.11708	1.03931	1.50021	6.17793	0							1.28448	-2.07492
1.03998	-2.11746	1.03998	1.50022	6.18126	0							1.28515	-2.07577
1.04065	-2.11813	1.04065	1.50022	6.18459	0							1.28582	-2.07599
1.04131	-2.11926	1.04131	1.50023	6.18792	0							1.28648	-2.07552
1.04198	-2.12082	1.04198	1.50028	6.19126	0							1.28715	-2.07576
1.04264	-2.12256	1.04264	1.5003	6.19459	0							1.28781	-2.07654
1.04331	-2.12364	1.04331	1.50035	6.19792	0							1.28848	-2.07778
1.04398	-2.12393	1.04398	1.50036	6.20125	0							1.28915	-2.07871
1.04464	-2.12356	1.04464	1.50033	6.20458	0							1.28981	-2.07936
1.04531	-2.12325	1.04531	1.5003	6.20791	0							1.29048	-2.0802
1.04598	-2.1228	1.04598	1.50037	6.21125	0							1.29115	-2.08112
1.04664	-2.12195	1.04664	1.50042	6.21458	0							1.29181	-2.08127
1.04731	-2.12114	1.04731	1.5004	6.21791	0							1.29248	-2.08154
1.04797	-2.12095	1.04797	1.50039	6.22124	0							1.29314	-2.08208
1.04864	-2.12015	1.04864	1.50039	6.22457	0							1.29381	-2.08278
1.04931	-2.119	1.04931	1.50038	6.2279	0							1.29448	-2.08333
1.04997	-2.11766	1.04997	1.5004	6.23123	0							1.29514	-2.08353
1.05064	-2.11644	1.05064	1.5004	6.23457	0							1.29581	-2.08335
1.0513	-2.11584	1.0513	1.50036	6.2379	0							1.29648	-2.0832
1.05197	-2.11538	1.05197	1.50037	6.24123	0							1.29714	-2.08373
1.05264	-2.11469	1.05264	1.50035	6.24456	0							1.29781	-2.0859
1.0533	-2.11383	1.0533	1.50037	6.24789	0							1.29848	-2.08723
1.05397	-2.11423	1.05397	1.50042	6.25122	0							1.29914	-2.08795
1.05464	-2.11508	1.05464	1.50041	6.25455	0							1.29981	-2.08844
1.0553	-2.11589	1.0553	1.50045	6.25789	0							1.30047	-2.08919
1.05597	-2.11634	1.05597	1.50049	6.26122	0							1.30114	-2.08919
1.05663	-2.11674	1.05663	1.50049	6.26455	0							1.30181	-2.08944
1.0573	-2.11707	1.0573	1.50051	6.26788	0							1.30247	-2.09045
1.05797	-2.1179	1.05797	1.50055	6.27121	0							1.30314	-2.09211
1.05863	-2.11918	1.05863	1.50053	6.27454	0							1.30381	-2.09304
1.0593	-2.11986	1.0593	1.50056	6.27787	0							1.30447	-2.09269
1.05997	-2.12003	1.05997	1.50056	6.28121	0							1.30514	-2.09136
1.06063	-2.1207	1.06063	1.50055	6.28454	0							1.3058	-2.09037
1.0613	-2.12215	1.0613	1.50053	6.28787	0							1.30647	-2.09061
1.06197	-2.12389	1.06197	1.50055	6.2912	0							1.30714	-2.0907
1.06263	-2.12562	1.06263	1.50054	6.29453	0							1.3078	-2.09027
1.0633	-2.12693	1.0633	1.50057	6.29786	0							1.30847	-2.08908
1.06396	-2.12748	1.06396	1.50052	6.3012	0							1.30913	-2.08778
1.06463	-2.12722	1.06463	1.50051	6.30453	0							1.3098	-2.08677
1.0653	-2.1267	1.0653	1.50051	6.30786	0							1.31047	-2.086
1.06596	-2.12645	1.06596	1.50051	6.31119	0							1.31113	-2.08537
1.06663	-2.12685	1.06663	1.50048	6.31452	0							1.3118	-2.08558
1.0673	-2.12801	1.0673	1.50048	6.31785	0							1.31247	-2.08617
1.06796	-2.1286	1.06796	1.50051	6.32118	0							1.31313	-2.0868
1.06863	-2.12921	1.06863	1.50052	6.32452	0							1.3138	-2.08711
1.06929	-2.13016	1.06929	1.50055	6.32785	0							1.31446	-2.08582
1.06996	-2.1316	1.06996	1.5006	6.33118	0							1.31513	-2.08342
1.07063	-2.13295	1.07063	1.50069	6.33451	0							1.3158	-2.08087
1.07129	-2.13397	1.07129	1.50078	6.33784	0							1.31646	-2.07877
1.07196	-2.13457	1.07196	1.50081	6.34117	0							1.31713	-2.07787
1.07262	-2.13481	1.07262	1.50078	6.3445	0							1.3178	-2.07778
1.07329	-2.13509	1.07329	1.5008	6.34784	0							1.31846	-2.0779
1.07396	-2.13534	1.07396	1.50076	6.35117	0							1.31913	-2.07789
1.07462	-2.13503	1.07462	1.50072	6.3545	0							1.31979	-2.07722
1.07529	-2.13431	1.07529	1.50067	6.35783	0							1.32046	-2.07661
1.07596	-2.13416	1.07596	1.50071	6.36116	0							1.32113	-2.07705
1.07662	-2.13448	1.07662	1.50076	6.36449	0							1.32179	-2.07815
1.07729	-2.13418	1.07729	1.5008	6.36782	0							1.32246	-2.07848
1.07795	-2.1331	1.07795	1.50079	6.37116	0							1.32313	-2.07755
1.07862	-2.13169	1.07862	1.50078	6.37449	0							1.32379	-2.07763
1.07929	-2.13008	1.07929	1.50079	6.37782	0							1.32446	-2.07861
1.07995	-2.12882	1.07995	1.50084	6.38115	0							1.32512	-2.0803
1.08062	-2.12828	1.08062	1.50092	6.38448	0							1.32579	-2.08139
1.08129	-2.12871	1.08129	1.50099	6.38781	0							1.32646	-2.08218
1.08195	-2.12943	1.08195	1.50107	6.39115	0							1.32712	-2.08275
1.08262	-2.13007	1.08262	1.50112	6.39448	0							1.32779	-2.08318
1.08328	-2.13017	1.08328	1.50115	6.39781	0							1.32845	-2.08277
1.08395	-2.12923	1.08395	1.50122	6.40114	0							1.32912	-2.08133
1.08462	-2.12781	1.08462	1.5013	6.40447	0							1.32979	-2.0798
[truncated: 40,528 more rows]

## Sheet: Fig.1e_SI Fig.S2b
			denaturing gel - silver stained					fluorescence

## Sheet: Fig.1f_Fig.S2a
			Native Silver stained gel								Fluorescence

## Sheet: Fig.2b
		denaturing gel - silver stained						fluorescence
	1) rTv20S + DMSO
	2) rTv20S + CP17
	3) rTv20S + MZB
	4) nTv20S + DMSO
	5) nTv20S + CP17
	6) nTv20S + MZB
	7) c20S + DMSO
	8) c20S + CP17
	9) c20S + MZB

## Sheet: Fig.2c
	rTv20S β5			nTv20S β5					rTv20S β2			nTv20S β2					rTv20S β1			nTv20S β1 run 1
S [nM]	Mean RFU/s	SD	replicates	Mean RFU/s	SD	replicates		S [nM]	Mean RFU/s	SD	replicates		Mean RFU/s	SD	replicates	S [nM]	Mean RFU/s	SD	replicates	Mean RFU/s	SD	replicates
250	0.149667	0.019218	3	0.142333	0.0312143	3		250	1.76133	0.535677	3	2.274	0.0567098	3		1250	1.946	0.117013	3	2.037	0.413131	3
125	0.146	0.0180278	3	0.164667	0.0107858	3		125	1.88767	0.138001	3	1.797	0.0346987	3		625	1.51233	0.224787	3	1.541	0.18378	3
62.5	0.133333	0.00450925	3	0.157333	0.0011547	3		62.5	1.8595	0.0883883	2	1.63733	0.0832426	3		312.5	1.059	0.0720208	3	0.926667	0.0365285	3
31.25	0.121333	0.00305505	3	0.133333	0.00568624	3		31.25	1.74833	0.056748	3	1.408	0.0781729	3		156.25	0.711	0.0175214	3	0.485667	0.0462313	3
15.625	0.109	0.00793725	3	0.111667	0.0046188	3		15.625	1.50867	0.0263122	3	1.3	0.0855628	3		78.13	0.407	0.0591016	3	0.220667	0.0439811	3
7.8125	0.0926667	0.00568624	3	0.0903333	0.0083865	3		7.8125	1.361	0.037027	3	1.13533	0.037099	3		39.06	0.202333	0.0151767	3	0.106333	0.00152753	3
3.90625	0.075	0.0034641	3	0.0753333	0.00251661	3		3.90625	1.11633	0.0411015	3	0.76	0.0314325	3		19.53	0.101	0.007	3	0.058	0.006245	3
1.95312	0.0525	0.00212132	2	0.0456667	0.00251661	3		1.95312	0.852333	0.0337095	3	0.399333	0.015308	3		9.77	0.0506667	0.0070946	3	0.033	0.0043589	3

## Sheet: Fig.2d
beta 1	nTv20S			rTv20S				beta 2	nTv20S			rTv20S				beta 5	nTv20S			rTv20S
	Mean RFU/s	SD	replicates	Mean RFU/s	SD	replicates			Mean RFU/s	SD	replicates	Mean RFU/s	SD	replicates			Mean RFU/s	SD	replicates	Mean RFU/s	SD	replicates
DMSO	0.564	0.0190788	3	0.782333	0.0735278	3		DMSO	0.543333	0.0249867	3	0.736	0.0408534	3		DMSO	0.0456667	0.00873689	3	0.0366667	0.0046188	3
MZB	0.0953333	0.00665833	3	0.077	0.00916515	3		MZB	0.139667	0.00404145	3	0.219667	0.00832666	3		MZB	0.001	0	3	0.001	0	3
CP-17	1.16533	0.0083865	3	0.931333	0.0300888	3		CP-17	0.0963333	0.00305505	3	0.126667	0.0115902	3		CP-17	0.00333333	0.0011547	3	0.00266667	0.00057735	3

## Sheet: SI Fig.3d
	β5			β2			β1
	Mean RFU/s	SD	replicates	Mean RFU/s	SD	replicates	Mean RFU/s	SD	replicates
+ Ump-1	0.0356667	0.00907377	3	0.334667	0.00650641	3	0.318667	0.00057735	3
- Ump-1	0.00233333	0.0011547	3	0.246333	0.00503322	3	0.441333	0.00832666	3

## Sheet: SI Fig.4
	DMSO			5 uM CP-17
S [nM]	Mean RFU/s	SD	replicates	Mean RFU/s	SD	replicates
500	2.843	0.330123	3	3.93333	0.297813	3
315.789	2.15733	0.225558	3	2.989	0.19133	3
199.446	1.47167	0.171308	3	2.02067	0.180514	3
125.966	0.909667	0.0967747	3	1.401	0.141078	3
79.5574	0.609	0.0556507	3	0.917667	0.0574659	3
50.2468	0.381	0.03751	3	0.612667	0.0713466	3
31.7348	0.238667	0.015885	3	0.385333	0.0425715	3
20.043	0.143333	0.00757188	3	0.245333	0.00288675	3

## Sheet: SI Fig.11
Correlation Coefficients For supplementary Figure 11
CC per	chain 8OIX	CC per	chain 8P0T
A	0.8034	A	0.7634
B	0.8059	B	0.7629
C	0.7879	C	0.7509
D	0.7544	D	0.7303
E	0.7954	E	0.734
F	0.808	F	0.7191
G	0.8002	G	0.761
H	0.8501	H	0.7908
I	0.8381	I	0.7836
J	0.8389	J	0.795
K	0.8259	K	0.7761
L	0.8275	L	0.7881
M	0.847	M	0.78
N	0.8547	N	0.7933
O	0.8033	O	0.7634
P	0.8	P	0.7628
Q	0.7879	Q	0.7508
R	0.7544	R	0.7302
S	0.7954	S	0.734
T	0.808	T	0.7191
U	0.8	U	0.761
V	0.8501	V	0.7908
W	0.8381	W	0.7836
X	0.838	X	0.7958
Y	0.8259	Y	0.7761
Z	0.82	Z	0.7881
a	0.847	a	0.78
b	0.8547	b	0.7933
